# Supplementary material for: Target Mapping in Cancer: Ligandable Protein Pockets on 3D OncoPPI Networks
Source: Pharmaceuticals (Basel). 2025 Jun 25;18(7):958. doi: 10.3390/ph18070958 (PMC12298929; doi:10.3390/ph18070958)
Supplement: Supplementary file 1 [file pharmaceuticals-18-00958-s001.zip]

Archive with 2 entries (2 files):
- pharmaceuticals-3673114-supplementary-table.xlsx
- pharmaceuticals-3673114-supplementary.pdf
