# Supplementary material for: Target Mapping in Cancer: Ligandable Protein Pockets on 3D OncoPPI Networks
Source: Pharmaceuticals (Basel). 2025 Jun 25;18(7):958. doi: 10.3390/ph18070958 (PMC12298929; doi:10.3390/ph18070958)
Supplement: Supplementary file 1 [file pharmaceuticals-18-00958-s001.zip › pharmaceuticals-3673114-supplementary-table.xlsx]

## Sheet: S1
Protein-Protein Interaction cases
PPI_COMPLEXES
PDB_entry	Protein_partner_1	Protein_partner_2	Ligand	Resolution(Å)	Pocket	MCC
2XA0	BCL2_	BAX	-	2.7	Pocket_001_BCL2	-
5FMK	BCLXL	BAK	-	1.73	Pocket_002_BAK	-
3D9T	CIAP1-BIR3	CASPASE-9	-	1.5	Pocket_001_CIAP1-BIR3	-
3TDU	DCN1	UBC12	-	1.5	Pocket_002_DCN1	-
1YCR	HDM2	P53	-	2.6	Pocket_001_HDM2, Pocket_001_P53	-
1BKD	HRAS	SOS1	-	2.8	Pocket_001_SOS1	-
1Z92	IL-2	IL-2R	-	2.8	-	-
2FLU	KEAP1	NRF2	-	1.5	Pocket_002_NRF2	-
6EPL	KRAS	SOS1	-	2.55	Pocket_001_KRAS, Pocket_003_KRAS, Pocket_002_SOS1	-
3DAB	MDM4	P53	-	1.9	Pocket_001_MDM4	-
4GQ6	MENIN	MLL	-	1.55	Pocket_004_MENIN, Pocket_001_MLL	-
1TNF	TNFA	TNFA	-	2.6	Pocket_002_TNFA	-
1TNR	TNFR1A	TNFB	-	2.85	-	-
4Y7R	WDR5-2	MYC	-	1.9	Pocket_006_WDR5-2	-
4ESG	WDR5	MLL1	-	1.7	Pocket_003_WDR5	-
1G73	XIAP-BIR3	SMAC	-	2	-	-
LIGAND_bound
PDB_entry	Protein_partner_1	Protein_partner_2	Ligand	Resolution(Å)	Pocket_with_Ligand	MCC
6GL8	BCL2	-	F3Q	1.4	-	-
7JGW	BCLXL	-	V9S	1.3	Pocket_001_BCLXL	0.949675
4HY4	CIAP1-BIR3	-	1BG	1.25	Pocket_001_CIAP1-BIR3	0.672941
6BG3	DCN1	-	DOJ	1.05	Pocket_002_DCN1	0.701525
6Q9L	HDM2	-	HTZ	1.13	Pocket_001_HDM2	0.736842
5VBE	HRAS	-	92V	1.57	Pocket_001_HRAS	0.633333
1M48	IL-2	-	FRG	1.92	-	-
6TYM	KEAP1	-	08A	1.42	Pocket_001_KEAP1	0.2243
8ONV	KRAS	-	VU6	1.01	Pocket_001_KRAS	0.743536
6Q9Y.	MDM4	-	HRQ	1.2	Pocket_001_MDM4	0.801041
6O5I	MENIN	-	LMY	1.24	Pocket_004_MENIN	0.474289
2AZ5	TNFA	-	307	2.1	-
1FT4	TNFR1A	-	703	2.9	-	-
6U6W	WDR5-2	-	Q0Y	1.2	Pocket_004_WDR5-2	0.696561
6E1Z	WDR5	-	HLP	1.1	Pocket_002_WDR5	0.522065
3HL5	XIAP-BIR3	-	9JZ	1.8	Pocket_001_XIAP-BIR3	0.475191
PROTAC Interaction cases
PROTAC_bound
PDB_entry	POI	E3_ligase	Ligand(PROTAC)	Resolution(Å)	Pocket	MCC
6BOY	Brd4-Bd1	CRBN	RN6	3.33	Pocket_001_Brd4-Bd1	0.730247
8BDS	Brd4-Bd1	pVHL	QIY	1.72	Pocket_001_Brd4-Bd1	0.747611
5T35	Brd4-Bd2	pVHL	759	2.7	Pocket_001_Brd4-Bd2	0.638246
7Z76	SMARCA2	pVHL	IFJ	1.32	Pocket_001_SMARCA2	0.812545
6HR2	SMARCA4	pVHL	FWZ	1.76	Pocket_001_SMARCA4	0.900342
7JTO	WDR5	pVHL	VKA	1.7	Pocket_002_WDR5	0.744305
6W7O	BTK	cIAP	TL7	2.17	Pocket_001_BTK	0.579693
LIGAND_BOUND
PDB_entry	POI	E3_ligase	Ligand	Resolution(Å)	Pocket	MCC
4F3I	Brd4-Bd1	-	0S6	1.4	Pocket_001_Brd4-Bd1	0.728376
5UEU	Brd4-Bd2	-	0S6	2.26	Pocket_001_Brd4-Bd2	0.647714
6HAZ	SMARCA2	-	FX5	1.31	Pocket_001_SMARCA2	0.731552
5DKD	SMARCA4	-	5BW	2	Pocket_001_SMARCA4	0.863542
4QL1	WDR5	-	35Q	1.5	Pocket_001_WDR5	0.805045
5P9J	BTK	-	8E8	1.08	Pocket_001_BTK	0.578013

## Sheet: S2
Cancer_type	Acronym	Activated_2D_PPIs	Activated_3D_PPIs	Repressed_2D_PPIs	Repressed_3D_PPIs
Breast_invasive_carcinoma	BRCA	753	71	3	1
Colon_adenocarcinoma	COAD	1155	81	16	1
Head_and_Neck_squamous_cell_carcinoma	HSNC	1727	133	28	0
Kidney_renal_clear_cell_carcinoma	KIRC	460	23	1	1
Kidney_renal_papillary_cell_carcinoma	KIRP	38	5	37	4
Liver_hepatocellular_carcinoma	LIHC	873	42	40	1
Lung_adenocarcinoma	LUAD	973	67	19	1
Lung_squamous_cell_carcinoma	LUSC	1781	141	56	4
Prostate_adenocarcinoma	PRAD	45	3	39	3
Stomach_adenocarcinoma	STAD	517	34	8	0
Thyroid_carcinoma	THCA	223	19	3	0
Uterine_Corpus_Endometrial_Carcinoma	UCEC	748	90	25	1

## Sheet: S3
Cancer_type	Acronym	Number_of_interface_pockets	Number_of_allosteric-like_pockets	Number_of_equilibrium_pockets	Interface_pockets(%)	Allosteric-like_pockets(%)	Equilibrium_pockets(%)
Breast_invasive_carcinoma	BRCA	51	525	163	20.5645	20.5721	20.0739
Colon_adenocarcinoma	COAD	70	616	214	28.2258	24.1379	26.3547
Head_and_Neck_squamous_cell_carcinoma	HSNC	108	1131	354	43.5484	44.3182	43.5961
Kidney_renal_clear_cell_carcinoma	KIRC	17	148	72	6.85484	5.79937	8.867
Kidney_renal_papillary_cell_carcinoma	KIRP	8	47	12	3.22581	1.84169	1.47783
Liver_hepatocellular_carcinoma	LIHC	33	235	79	13.3065	9.20846	9.72906
Lung_adenocarcinoma	LUAD	48	471	168	19.3548	18.4561	20.6897
Lung_squamous_cell_carcinoma	LUSC	104	1229	356	41.9355	48.1583	43.8424
Prostate_adenocarcinoma	PRAD	2	22	6	0.806452	0.862069	0.738916
Stomach_adenocarcinoma	STAD	30	154	57	12.0968	6.03448	7.0197
Thyroid_carcinoma	THCA	15	106	44	6.04839	4.15361	5.41872
Uterine_Corpus_Endometrial_Carcinoma	UCEC	65	697	256	26.2097	27.3119	31.5271

## Sheet: S4
Equilibrium_pocket	Total_Pockets_residues	Chain_1	Chain_2	%Residues_Partner1	%Residues_Partner2	%Residues_Partner1	%Residues_Partner2
Pocket_001_P1P2_O00762-Q9NYG5-5a31-QB.pdb	18	B	Q	8	10	44.4444	55.5556
Pocket_001_P1P2_O00762-Q9UJX6-4yii-UA.pdb	13	A	U	5	8	38.4615	61.5385
Pocket_001_P1P2_O14579-P53621-6u3v-AB.pdb	42	A	B	26	16	61.9048	38.0952
Pocket_001_P1P2_O14818-P25789-5le5-CB.pdb	34	B	C	14	20	41.1765	58.8235
Pocket_001_P1P2_O14818-P28066-5le5-CD.pdb	40	C	D	23	17	57.5	42.5
Pocket_001_P1P2_O15085-P61586-5jhh-EF.pdb	20	E	F	15	5	75	25
Pocket_001_P1P2_O15144-P61158-6uhc-DA.pdb	23	A	D	13	10	56.5217	43.4783
Pocket_001_P1P2_O15371-Q99613-6ybd-xy.pdb	8	x	y	1	7	12.5	87.5
Pocket_001_P1P2_O60216-Q8N3U4-6qnx-BA.pdb	13	A	B	10	3	76.9231	23.0769
Pocket_001_P1P2_O60216-Q8WVM7-6rrc-BC.pdb	12	B	C	5	7	41.6667	58.3333
Pocket_001_P1P2_O60925-Q99471-6nr8-15.pdb	17	1	5	13	4	76.4706	23.5294
Pocket_001_P1P2_O60925-Q9UHV9-6nr8-12.pdb	14	1	2	11	3	78.5714	21.4286
Pocket_001_P1P2_O75531-P50402-7ndy-BG.pdb	11	B	G	6	5	54.5455	45.4545
Pocket_001_P1P2_O75533-Q9Y3B4-3lqv-QB.pdb	20	B	Q	13	7	65	35
Pocket_001_P1P2_O75787-Q15904-6wlw-VU.pdb	21	U	V	20	1	95.2381	4.7619
Pocket_001_P1P2_O75807-P62136-4xpn-BA.pdb	23	A	B	22	1	95.6522	4.34783
Pocket_001_P1P2_O96000-Q9NX14-5xtc-de.pdb	25	d	e	16	9	64	36
Pocket_001_P1P2_O96013-P60953-5upk-BC.pdb	38	B	C	26	12	68.4211	31.5789
Pocket_001_P1P2_P01100-P05412-1a02-FJ.pdb	13	F	J	5	8	38.4615	61.5385
Pocket_001_P1P2_P01106-P01106-5i4z-BA.pdb	7	A	B	1	6	14.2857	85.7143
Pocket_001_P1P2_P02786-Q30201-1de4-CA.pdb	26	A	C	19	7	73.0769	26.9231
Pocket_001_P1P2_P04049-P63104-4fj3-PB.pdb	25	B	P	20	5	80	20
Pocket_001_P1P2_P04844-P39656-6s7t-FG.pdb	24	F	G	5	19	20.8333	79.1667
Pocket_001_P1P2_P05198-P41091-6o85-LS.pdb	51	L	S	2	49	3.92157	96.0784
Pocket_001_P1P2_P05412-P05412-5t01-BA.pdb	8	A	B	4	4	50	50
Pocket_001_P1P2_P05412-P15336-1t2k-CD.pdb	11	C	D	5	6	45.4545	54.5455
Pocket_001_P1P2_P06702-P06702-4ggf-VT.pdb	45	T	V	19	26	42.2222	57.7778
Pocket_001_P1P2_P06748-P06748-4n8m-BA.pdb	10	A	B	6	4	60	40
Pocket_001_P1P2_P07910-P07910-1txp-DA.pdb	10	D	A	5	5	50	50
Pocket_001_P1P2_P08238-P31948-3fwv-CA.pdb	12	A	C	8	4	66.6667	33.3333
Pocket_001_P1P2_P08581-P14210-4k3j-BA.pdb	50	A	B	33	17	66	34
Pocket_001_P1P2_P08621-P09234-4pjo-KL.pdb	9	K	L	4	5	44.4444	55.5556
Pocket_001_P1P2_P08670-P08670-4ypc-AA.pdb	10	A	A	4	6	40	60
Pocket_001_P1P2_P0CG48-P55036-2kdf-CA.pdb	9	A	C	4	5	44.4444	55.5556
Pocket_001_P1P2_P0CG48-Q16186-5v1y-DB.pdb	19	B	D	8	11	42.1053	57.8947
Pocket_001_P1P2_P11926-P54368-4zgy-AB.pdb	80	A	B	69	11	86.25	13.75
Pocket_001_P1P2_P11940-P11940-3pkn-AA.pdb	10	A	A	6	4	60	40
Pocket_001_P1P2_P11940-P15170-3kui-AB.pdb	12	A	B	7	5	58.3333	41.6667
Pocket_001_P1P2_P11940-Q8IYD1-3kuj-AB.pdb	35	A	B	27	8	77.1429	22.8571
Pocket_001_P1P2_P11940-Q99700-3ktr-AB.pdb	10	A	B	6	4	60	40
Pocket_001_P1P2_P11940-Q9BPZ3-3kus-BD.pdb	10	B	D	6	4	60	40
Pocket_001_P1P2_P11940-Q9H074-1jh4-AB.pdb	12	A	B	10	2	83.3333	16.6667
Pocket_001_P1P2_P12004-Q9BWF2-4ztd-BD.pdb	14	B	D	13	1	92.8571	7.14286
Pocket_001_P1P2_P12004-Q9H211-6qcg-EL.pdb	16	E	L	15	1	93.75	6.25
Pocket_001_P1P2_P12004-Q9NZJ0-6qc0-CD.pdb	16	C	D	15	1	93.75	6.25
Pocket_001_P1P2_P12956-P13010-1jey-AB.pdb	61	A	B	7	54	11.4754	88.5246
Pocket_001_P1P2_P13073-P20674-5z62-DE.pdb	17	D	E	10	7	58.8235	41.1765
Pocket_001_P1P2_P15692-P15692-1mkk-BA.pdb	23	A	B	9	14	39.1304	60.8696
Pocket_001_P1P2_P16444-P16444-1itu-BA.pdb	16	A	B	8	8	50	50
Pocket_001_P1P2_P17980-P35998-5m32-gc.pdb	48	c	g	19	29	39.5833	60.4167
Pocket_001_P1P2_P17980-P62333-5m32-gf.pdb	10	f	g	2	8	20	80
Pocket_001_P1P2_P17987-Q99832-6qb8-Ah.pdb	62	A	h	29	33	46.7742	53.2258
Pocket_001_P1P2_P18206-P35221-4ehp-AB.pdb	37	A	B	26	11	70.2703	29.7297
Pocket_001_P1P2_P20618-P28070-5le5-LM.pdb	18	L	M	10	8	55.5556	44.4444
Pocket_001_P1P2_P20618-P49720-5le5-LW.pdb	6	L	W	3	3	50	50
Pocket_001_P1P2_P20618-Q99436-5le5-LV.pdb	5	L	V	3	2	60	40
Pocket_001_P1P2_P22223-P22223-4zmy-AA.pdb	7	A	A	1	6	14.2857	85.7143
Pocket_001_P1P2_P23297-P23297-5k89-HH.pdb	7	H	H	3	4	42.8571	57.1429
Pocket_001_P1P2_P23396-P60866-6zlw-FV.pdb	30	F	V	16	14	53.3333	46.6667
Pocket_001_P1P2_P25054-P35222-1t08-CA.pdb	19	A	C	16	3	84.2105	15.7895
Pocket_001_P1P2_P25788-P28070-5le5-Ta.pdb	14	a	T	3	11	21.4286	78.5714
Pocket_001_P1P2_P25789-P49720-5le5-BI.pdb	46	B	I	30	16	65.2174	34.7826
Pocket_001_P1P2_P27540-Q16665-4h6j-BA.pdb	12	A	B	5	7	41.6667	58.3333
Pocket_001_P1P2_P28062-P28066-6e5b-YR.pdb	15	R	Y	9	6	60	40
Pocket_001_P1P2_P28065-P28070-6e5b-ba.pdb	32	a	b	4	28	12.5	87.5
Pocket_001_P1P2_P28070-P28072-5le5-ab.pdb	22	a	b	1	21	4.54545	95.4545
Pocket_001_P1P2_P28072-Q99436-5le5-bV.pdb	25	b	V	2	23	8	92
Pocket_001_P1P2_P29992-P62873-6oij-AB.pdb	55	A	B	4	51	7.27273	92.7273
Pocket_001_P1P2_P30307-P63104-5m37-DA.pdb	18	A	D	15	3	83.3333	16.6667
Pocket_001_P1P2_P35222-Q9NQB0-1jdh-AB.pdb	10	A	B	7	3	70	30
Pocket_001_P1P2_P35222-Q9Y297-6m90-CA.pdb	14	A	C	12	2	85.7143	14.2857
Pocket_001_P1P2_P40818-P63104-6f09-AP.pdb	9	A	P	4	5	44.4444	55.5556
Pocket_001_P1P2_P42224-P42224-3wwt-AA.pdb	32	A	A	14	18	43.75	56.25
Pocket_001_P1P2_P42345-P62942-3fap-BA.pdb	44	A	B	24	20	54.5455	45.4545
Pocket_001_P1P2_P43686-P62333-5m32-ef.pdb	7	e	f	3	4	42.8571	57.1429
Pocket_001_P1P2_P48643-Q99832-6qb8-eh.pdb	40	e	h	35	5	87.5	12.5
Pocket_001_P1P2_P49137-P49137-1nxk-CA.pdb	9	A	C	7	2	77.7778	22.2222
Pocket_001_P1P2_P49720-P49721-5le5-IJ.pdb	18	I	J	3	15	16.6667	83.3333
Pocket_001_P1P2_P49720-Q99436-5le5-IH.pdb	62	H	I	33	29	53.2258	46.7742
Pocket_001_P1P2_P49768-Q96BI3-6iyc-BC.pdb	7	B	C	5	2	71.4286	28.5714
Pocket_001_P1P2_P52292-Q14974-1qgr-BA.pdb	15	A	B	10	5	66.6667	33.3333
Pocket_001_P1P2_P52306-P61586-5zhx-Dh.pdb	22	D	h	20	2	90.9091	9.09091
Pocket_001_P1P2_P52565-P61586-1cc0-EA.pdb	17	A	E	13	4	76.4706	23.5294
Pocket_001_P1P2_P54725-P55036-1p9d-US.pdb	10	U	S	6	4	60	40
Pocket_001_P1P2_P54727-P55036-1uel-AB.pdb	14	A	B	13	1	92.8571	7.14286
Pocket_001_P1P2_P55036-Q05086-6u19-AB.pdb	6	A	B	3	3	50	50
Pocket_001_P1P2_P55072-P55072-4ko8-BA.pdb	39	A	B	34	5	87.1795	12.8205
Pocket_001_P1P2_P56524-P61981-3uzd-BA.pdb	26	A	B	20	6	76.9231	23.0769
Pocket_001_P1P2_P60174-P60174-4unl-BA.pdb	20	A	B	19	1	95	5
Pocket_001_P1P2_P60900-Q99436-5le5-GH.pdb	19	G	H	15	4	78.9474	21.0526
Pocket_001_P1P2_P60953-Q07960-2ngr-AB.pdb	56	A	B	41	15	73.2143	26.7857
Pocket_001_P1P2_P60953-Q13153-1e0a-AB.pdb	24	A	B	21	3	87.5	12.5
Pocket_001_P1P2_P61586-Q07960-1tx4-BA.pdb	42	A	B	13	29	30.9524	69.0476
Pocket_001_P1P2_P61586-Q12802-6bca-CA.pdb	25	A	C	15	10	60	40
Pocket_001_P1P2_P61586-Q16512-1cxz-AB.pdb	10	A	B	7	3	70	30
Pocket_001_P1P2_P61586-Q9NQW6-4xoi-AB.pdb	15	A	B	4	11	26.6667	73.3333
Pocket_001_P1P2_P61586-Q9NZN5-1x86-BA.pdb	33	A	B	18	15	54.5455	45.4545
Pocket_001_P1P2_P61758-Q9UHV9-6nr8-32.pdb	21	2	3	5	16	23.8095	76.1905
Pocket_001_P1P2_P61956-P61956-1wm3-AA.pdb	11	A	A	1	10	9.09091	90.9091
Pocket_001_P1P2_P61956-P63279-5d2m-EA.pdb	19	A	E	12	7	63.1579	36.8421
Pocket_001_P1P2_P61956-Q9HC62-3zo5-BA.pdb	31	A	B	23	8	74.1935	25.8065
Pocket_001_P1P2_P62136-Q13625-6ghm-AD.pdb	31	A	D	16	15	51.6129	48.3871
Pocket_001_P1P2_P62136-Q8WUF5-6dcx-BC.pdb	15	B	C	8	7	53.3333	46.6667
Pocket_001_P1P2_P62136-Q96SB3-3egg-AC.pdb	21	A	C	8	13	38.0952	61.9048
Pocket_001_P1P2_P62244-P63220-6zxg-WV.pdb	10	V	W	6	4	60	40
Pocket_001_P1P2_P62263-P62854-6zlw-Pc.pdb	10	c	P	4	6	40	60
Pocket_001_P1P2_P62269-P62841-6zxg-SP.pdb	11	P	S	4	7	36.3636	63.6364
Pocket_001_P1P2_P62269-P62851-6zxg-SZ.pdb	9	S	Z	4	5	44.4444	55.5556
Pocket_001_P1P2_P62314-P62316-5xjl-AB.pdb	9	A	B	3	6	33.3333	66.6667
Pocket_001_P1P2_P62873-Q5JWF2-6xox-BA.pdb	50	A	B	2	48	4	96
Pocket_001_P1P2_P62942-P62942-1bkf-AA.pdb	14	A	A	7	7	50	50
Pocket_001_P1P2_P62979-Q00987-6sqo-FD.pdb	17	D	F	10	7	58.8235	41.1765
Pocket_001_P1P2_P63104-P68431-2c1n-AC.pdb	31	A	C	25	6	80.6452	19.3548
Pocket_001_P1P2_P63104-Q99683-6ejl-AC.pdb	26	A	C	23	3	88.4615	11.5385
Pocket_001_P1P2_Q01105-Q01105-2e50-BA.pdb	32	A	B	5	27	15.625	84.375
Pocket_001_P1P2_Q06323-Q06323-1avo-JH.pdb	35	H	J	14	21	40	60
Pocket_001_P1P2_Q07955-Q96SB4-3beg-BA.pdb	56	A	B	34	22	60.7143	39.2857
Pocket_001_P1P2_Q09472-Q16665-1l3e-BA.pdb	22	A	B	6	16	27.2727	72.7273
Pocket_001_P1P2_Q12974-Q8NE01-6wur-AB.pdb	15	A	B	11	4	73.3333	26.6667
Pocket_001_P1P2_Q13162-Q13162-2pn8-JF.pdb	20	F	J	11	9	55	45
Pocket_001_P1P2_Q13263-Q13263-6o5k-BA.pdb	16	A	B	7	9	43.75	56.25
Pocket_001_P1P2_Q13435-Q15427-7dvq-24.pdb	72	2	4	21	51	29.1667	70.8333
Pocket_001_P1P2_Q14203-Q15691-1txq-AB.pdb	15	A	B	9	6	60	40
Pocket_001_P1P2_Q15185-Q15185-1ejf-BA.pdb	11	A	B	6	5	54.5455	45.4545
Pocket_001_P1P2_Q15233-Q15233-5ifm-JI.pdb	60	I	J	27	33	45	55
Pocket_001_P1P2_Q15233-Q8WXF1-3sde-BA.pdb	16	A	B	15	1	93.75	6.25
Pocket_001_P1P2_Q16665-Q92793-1l8c-BA.pdb	10	A	B	6	4	60	40
Pocket_001_P1P2_Q16665-Q9NWT6-5jwp-BA.pdb	18	A	B	17	1	94.4444	5.55556
Pocket_001_P1P2_Q4U2R6-Q9BYD3-5oom-iF.pdb	18	F	i	7	11	38.8889	61.1111
Pocket_001_P1P2_Q96J02-Q9H3M7-5cq2-AC.pdb	14	A	C	12	2	85.7143	14.2857
Pocket_001_P1P2_Q99471-Q9UHV9-6nrb-52.pdb	11	2	5	8	3	72.7273	27.2727
Pocket_001_P1P2_Q99988-Q99988-5vz3-AA.pdb	6	A	A	2	4	33.3333	66.6667
Pocket_002_P1P2_O00499-P01106-1mv0-BA.pdb	22	A	B	10	12	45.4545	54.5455
Pocket_002_P1P2_O00762-Q9NYG5-5a31-QB.pdb	7	B	Q	4	3	57.1429	42.8571
Pocket_002_P1P2_O14579-P53621-6u3v-AB.pdb	57	A	B	29	28	50.8772	49.1228
Pocket_002_P1P2_O14786-P15692-4deq-BA.pdb	9	A	B	6	3	66.6667	33.3333
Pocket_002_P1P2_O14818-P28062-6e5b-QY.pdb	22	Q	Y	10	12	45.4545	54.5455
Pocket_002_P1P2_O14977-P54368-4zgz-CD.pdb	17	C	D	1	16	5.88235	94.1176
Pocket_002_P1P2_O15371-Q99613-6ybd-xy.pdb	35	x	y	3	32	8.57143	91.4286
Pocket_002_P1P2_O60216-Q8N3U4-6qnx-BA.pdb	9	A	B	6	3	66.6667	33.3333
Pocket_002_P1P2_O60216-Q9UQE7-6wge-CB.pdb	10	B	C	5	5	50	50
Pocket_002_P1P2_O60925-Q99471-6nr8-15.pdb	22	1	5	3	19	13.6364	86.3636
Pocket_002_P1P2_O75380-Q9UI09-5xtb-TN.pdb	10	N	T	8	2	80	20
Pocket_002_P1P2_O75533-Q9Y3B4-3lqv-QB.pdb	10	B	Q	9	1	90	10
Pocket_002_P1P2_O94888-P55072-5x4l-CA.pdb	10	A	C	7	3	70	30
Pocket_002_P1P2_O96000-Q9NX14-5xtc-de.pdb	7	d	e	5	2	71.4286	28.5714
Pocket_002_P1P2_P01100-P05412-1a02-FJ.pdb	15	F	J	5	10	33.3333	66.6667
Pocket_002_P1P2_P01106-P01106-5i4z-BA.pdb	14	A	B	11	3	78.5714	21.4286
Pocket_002_P1P2_P06730-Q04637-5t46-CD.pdb	11	C	D	7	4	63.6364	36.3636
Pocket_002_P1P2_P06730-Q13541-4ued-AB.pdb	8	A	B	6	2	75	25
Pocket_002_P1P2_P06748-P06748-4n8m-BA.pdb	18	A	B	9	9	50	50
Pocket_002_P1P2_P08581-P22681-3bux-CD.pdb	10	C	D	2	8	20	80
Pocket_002_P1P2_P08670-P08670-4ypc-AA.pdb	7	A	A	2	5	28.5714	71.4286
Pocket_002_P1P2_P0CG48-P55036-2kdf-CA.pdb	8	A	C	2	6	25	75
Pocket_002_P1P2_P10599-Q9H3M7-4ll1-DC.pdb	14	C	D	7	7	50	50
Pocket_002_P1P2_P11413-P11413-6jyu-AA.pdb	18	A	A	10	8	55.5556	44.4444
Pocket_002_P1P2_P11802-Q16543-5fwk-KE.pdb	18	E	K	5	13	27.7778	72.2222
Pocket_002_P1P2_P11926-P54368-4zgy-AB.pdb	10	A	B	1	9	10	90
Pocket_002_P1P2_P11940-P11940-3pkn-AA.pdb	12	A	A	9	3	75	25
Pocket_002_P1P2_P11940-Q8IYD1-3kuj-AB.pdb	9	A	B	8	1	88.8889	11.1111
Pocket_002_P1P2_P12004-P38936-5e0u-BE.pdb	10	B	E	8	2	80	20
Pocket_002_P1P2_P12004-P40937-6vvo-HC.pdb	23	C	H	16	7	69.5652	30.4348
Pocket_002_P1P2_P12272-Q14974-1m5n-QS.pdb	42	Q	S	19	23	45.2381	54.7619
Pocket_002_P1P2_P12830-P12830-4zt1-BA.pdb	42	A	B	22	20	52.381	47.619
Pocket_002_P1P2_P12956-P13010-1jey-AB.pdb	8	A	B	7	1	87.5	12.5
Pocket_002_P1P2_P15692-P15692-1mkk-BA.pdb	21	A	B	14	7	66.6667	33.3333
Pocket_002_P1P2_P16444-P16444-1itu-BA.pdb	15	A	B	10	5	66.6667	33.3333
Pocket_002_P1P2_P17980-P25786-5m32-gE.pdb	38	E	g	22	16	57.8947	42.1053
Pocket_002_P1P2_P17980-P28066-5m32-gD.pdb	21	D	g	18	3	85.7143	14.2857
Pocket_002_P1P2_P20042-P41091-6ybv-st.pdb	62	s	t	1	61	1.6129	98.3871
Pocket_002_P1P2_P20618-P25786-5le5-ZS.pdb	22	S	Z	8	14	36.3636	63.6364
Pocket_002_P1P2_P20618-P28070-5le5-LM.pdb	33	L	M	9	24	27.2727	72.7273
Pocket_002_P1P2_P24385-P38936-6p8h-AC.pdb	14	A	C	10	4	71.4286	28.5714
Pocket_002_P1P2_P24385-Q5XUX0-5vzu-EB.pdb	13	B	E	9	4	69.2308	30.7692
Pocket_002_P1P2_P25786-P28070-5le5-Sa.pdb	27	a	S	15	12	55.5556	44.4444
Pocket_002_P1P2_P25788-P28072-5le5-Tb.pdb	17	b	T	2	15	11.7647	88.2353
Pocket_002_P1P2_P27540-Q16665-4h6j-BA.pdb	17	A	B	8	9	47.0588	52.9412
Pocket_002_P1P2_P28062-P28066-6e5b-YR.pdb	9	R	Y	6	3	66.6667	33.3333
Pocket_002_P1P2_P28065-P28070-6e5b-ba.pdb	9	a	b	4	5	44.4444	55.5556
Pocket_002_P1P2_P28070-P28072-5le5-ab.pdb	18	a	b	7	11	38.8889	61.1111
Pocket_002_P1P2_P28070-Q99436-5le5-aH.pdb	11	a	H	3	8	27.2727	72.7273
Pocket_002_P1P2_P28072-P60900-5le5-NG.pdb	27	G	N	13	14	48.1481	51.8519
Pocket_002_P1P2_P28072-Q99436-5le5-bV.pdb	35	b	V	30	5	85.7143	14.2857
Pocket_002_P1P2_P28482-Q15121-4iz7-AB.pdb	25	A	B	24	1	96	4
Pocket_002_P1P2_P30041-P30041-1prx-BA.pdb	22	A	B	10	12	45.4545	54.5455
Pocket_002_P1P2_P30307-P63104-5m37-DA.pdb	31	A	D	25	6	80.6452	19.3548
Pocket_002_P1P2_P35222-Q9NQB0-1jdh-AB.pdb	10	A	B	7	3	70	30
Pocket_002_P1P2_P35222-Q9NSA3-1t08-AB.pdb	30	A	B	29	1	96.6667	3.33333
Pocket_002_P1P2_P35222-Q9Y297-6m90-CA.pdb	14	A	C	9	5	64.2857	35.7143
Pocket_002_P1P2_P42224-P42224-3wwt-AA.pdb	8	A	A	5	3	62.5	37.5
Pocket_002_P1P2_P43686-P62195-5m32-eh.pdb	49	e	h	12	37	24.4898	75.5102
Pocket_002_P1P2_P43686-P62333-5m32-ef.pdb	10	e	f	8	2	80	20
Pocket_002_P1P2_P46782-P62249-6zlw-KR.pdb	18	K	R	12	6	66.6667	33.3333
Pocket_002_P1P2_P46782-P62851-6zxg-FZ.pdb	13	F	Z	8	5	61.5385	38.4615
Pocket_002_P1P2_P49137-P49137-1nxk-CA.pdb	29	A	C	8	21	27.5862	72.4138
Pocket_002_P1P2_P49720-P49721-5le5-IJ.pdb	13	I	J	6	7	46.1538	53.8462
Pocket_002_P1P2_P49720-Q99436-5le5-IH.pdb	12	H	I	1	11	8.33333	91.6667
Pocket_002_P1P2_P52292-Q14974-1qgr-BA.pdb	35	A	B	24	11	68.5714	31.4286
Pocket_002_P1P2_P52306-P61586-5zhx-Dh.pdb	60	D	h	37	23	61.6667	38.3333
Pocket_002_P1P2_P52565-P61586-1cc0-EA.pdb	37	A	E	17	20	45.9459	54.0541
Pocket_002_P1P2_P54725-P55036-1p9d-US.pdb	13	S	U	7	6	53.8462	46.1538
Pocket_002_P1P2_P55072-P55072-4ko8-BA.pdb	56	A	B	6	50	10.7143	89.2857
Pocket_002_P1P2_P55072-Q9UNN5-3qq8-AB.pdb	17	A	B	14	3	82.3529	17.6471
Pocket_002_P1P2_P57735-Q7L804-3tso-AD.pdb	11	A	D	8	3	72.7273	27.2727
Pocket_002_P1P2_P60174-P60174-4unl-BA.pdb	25	A	B	2	23	8	92
Pocket_002_P1P2_P60953-Q9UQB8-4js0-AB.pdb	9	A	B	5	4	55.5556	44.4444
Pocket_002_P1P2_P61158-P61160-6uhc-AB.pdb	32	A	B	30	2	93.75	6.25
Pocket_002_P1P2_P61586-Q13464-1s1c-AY.pdb	8	A	Y	5	3	62.5	37.5
Pocket_002_P1P2_P61956-Q13569-2d07-BA.pdb	15	A	B	12	3	80	20
Pocket_002_P1P2_P61956-Q9HC62-3zo5-BA.pdb	28	A	B	12	16	42.8571	57.1429
Pocket_002_P1P2_P62136-Q12972-3v4y-AB.pdb	9	A	B	6	3	66.6667	33.3333
Pocket_002_P1P2_P62136-Q13625-6ghm-AD.pdb	20	A	D	5	15	25	75
Pocket_002_P1P2_P62136-Q15435-6obn-AC.pdb	21	A	C	18	3	85.7143	14.2857
Pocket_002_P1P2_P62136-Q8WUF5-6dcx-BC.pdb	12	B	C	5	7	41.6667	58.3333
Pocket_002_P1P2_P62136-Q96SB3-3egg-AC.pdb	23	A	C	8	15	34.7826	65.2174
Pocket_002_P1P2_P62244-P63220-6zxg-WV.pdb	8	V	W	4	4	50	50
Pocket_002_P1P2_P62263-P62854-6zlw-Pc.pdb	26	c	P	11	15	42.3077	57.6923
Pocket_002_P1P2_P62266-P62861-6zlw-Xe.pdb	15	e	X	5	10	33.3333	66.6667
Pocket_002_P1P2_P62269-P62841-6zxg-SP.pdb	18	P	S	10	8	55.5556	44.4444
Pocket_002_P1P2_P62269-P62851-6zxg-SZ.pdb	11	S	Z	6	5	54.5455	45.4545
Pocket_002_P1P2_P62701-P62753-6zlw-EG.pdb	21	E	G	15	6	71.4286	28.5714
Pocket_002_P1P2_P62753-P83731-5a2q-Gw.pdb	15	G	w	13	2	86.6667	13.3333
Pocket_002_P1P2_P62873-Q5JWF2-6xox-BA.pdb	32	A	B	26	6	81.25	18.75
Pocket_002_P1P2_P63010-Q96CW1-6qh5-BN.pdb	58	B	N	46	12	79.3103	20.6897
Pocket_002_P1P2_P63104-Q99683-6ejl-AC.pdb	8	A	C	7	1	87.5	12.5
Pocket_002_P1P2_P84077-Q8N6T3-3o47-AA.pdb	36	A	A	16	20	44.4444	55.5556
Pocket_002_P1P2_Q01105-Q01105-2e50-BA.pdb	24	A	B	18	6	75	25
Pocket_002_P1P2_Q06124-Q9H3M7-5df6-AC.pdb	12	A	C	7	5	58.3333	41.6667
Pocket_002_P1P2_Q06323-Q06323-1avo-JH.pdb	27	H	J	18	9	66.6667	33.3333
Pocket_002_P1P2_Q09472-Q16665-1l3e-BA.pdb	12	A	B	9	3	75	25
Pocket_002_P1P2_Q12974-Q8NE01-6wur-AB.pdb	17	A	B	13	4	76.4706	23.5294
Pocket_002_P1P2_Q13263-Q13263-6o5k-BA.pdb	13	A	B	3	10	23.0769	76.9231
Pocket_002_P1P2_Q14203-Q15691-1txq-AB.pdb	23	A	B	9	14	39.1304	60.8696
Pocket_002_P1P2_Q15233-Q15233-5ifm-JI.pdb	25	I	J	15	10	60	40
Pocket_002_P1P2_Q15233-Q8WXF1-3sde-BA.pdb	42	A	B	7	35	16.6667	83.3333
Pocket_002_P1P2_Q16186-Q9Y5K5-4uel-CA.pdb	11	A	C	9	2	81.8182	18.1818
Pocket_002_P1P2_Q16665-Q92793-1l8c-BA.pdb	15	A	B	2	13	13.3333	86.6667
Pocket_002_P1P2_Q16665-Q9NWT6-5jwp-BA.pdb	18	A	B	17	1	94.4444	5.55556
Pocket_002_P1P2_Q4U2R6-Q9BYD3-5oom-iF.pdb	14	F	i	8	6	57.1429	42.8571
Pocket_002_P1P2_Q96J02-Q9H3M7-5cq2-AC.pdb	12	A	C	11	1	91.6667	8.33333
Pocket_002_P1P2_Q9UBQ5-Q9Y262-6ybd-35.pdb	77	3	5	34	43	44.1558	55.8442
Pocket_003_P1P2_O00762-Q9NYG5-5a31-QB.pdb	12	B	Q	3	9	25	75
Pocket_003_P1P2_O14745-O14745-6rqr-BA.pdb	16	A	B	14	2	87.5	12.5
Pocket_003_P1P2_O14786-P15692-4deq-BA.pdb	9	A	B	3	6	33.3333	66.6667
Pocket_003_P1P2_O14818-P28066-5le5-CD.pdb	18	C	D	10	8	55.5556	44.4444
Pocket_003_P1P2_O14818-P35998-5m32-Cc.pdb	42	c	C	20	22	47.619	52.381
Pocket_003_P1P2_O14818-P49721-5le5-CJ.pdb	19	C	J	14	5	73.6842	26.3158
Pocket_003_P1P2_O15085-P61586-5jhh-EF.pdb	48	E	F	34	14	70.8333	29.1667
Pocket_003_P1P2_O15145-P61158-6uhc-EA.pdb	8	A	E	5	3	62.5	37.5
Pocket_003_P1P2_O15533-P30101-3f8u-DA.pdb	22	A	B	11	11	50	50
Pocket_003_P1P2_O43172-O94906-5o9z-FG.pdb	58	F	G	38	20	65.5172	34.4828
Pocket_003_P1P2_O60216-Q8N3U4-6qnx-BA.pdb	65	A	B	46	19	70.7692	29.2308
Pocket_003_P1P2_O75533-Q9Y3B4-3lqv-QB.pdb	14	B	Q	11	3	78.5714	21.4286
Pocket_003_P1P2_O94888-P55072-5x4l-CA.pdb	15	A	C	11	4	73.3333	26.6667
Pocket_003_P1P2_O94906-Q8WWY3-5o9z-GH.pdb	75	G	H	54	21	72	28
Pocket_003_P1P2_O96000-Q9NX14-5xtc-de.pdb	7	d	e	3	4	42.8571	57.1429
Pocket_003_P1P2_O96013-P60953-5upk-BC.pdb	17	B	C	5	12	29.4118	70.5882
Pocket_003_P1P2_P01100-P05412-1a02-FJ.pdb	12	F	J	7	5	58.3333	41.6667
Pocket_003_P1P2_P01106-P01106-5i4z-BA.pdb	16	A	B	11	5	68.75	31.25
Pocket_003_P1P2_P02786-Q30201-1de4-CA.pdb	52	A	C	20	32	38.4615	61.5385
Pocket_003_P1P2_P04844-P39656-6s7t-FG.pdb	15	F	G	1	14	6.66667	93.3333
Pocket_003_P1P2_P07237-P07237-4ju5-BA.pdb	10	A	B	4	6	40	60
Pocket_003_P1P2_P08238-Q02790-1qz2-HB.pdb	20	B	H	15	5	75	25
Pocket_003_P1P2_P08581-P08581-3u6h-AA.pdb	11	A	A	4	7	36.3636	63.6364
Pocket_003_P1P2_P08670-P08670-4ypc-AA.pdb	8	A	A	4	4	50	50
Pocket_003_P1P2_P08708-P23396-6zlw-SF.pdb	8	F	S	7	1	87.5	12.5
Pocket_003_P1P2_P0CG48-P22314-6dc6-DC.pdb	29	C	D	27	2	93.1034	6.89655
Pocket_003_P1P2_P0CG48-P55036-2kdf-CA.pdb	13	A	C	8	5	61.5385	38.4615
Pocket_003_P1P2_P0CG48-Q16186-5v1y-DB.pdb	8	B	D	7	1	87.5	12.5
Pocket_003_P1P2_P11926-P54368-4zgy-AB.pdb	26	A	B	16	10	61.5385	38.4615
Pocket_003_P1P2_P11940-Q8IYD1-3kuj-AB.pdb	9	A	B	6	3	66.6667	33.3333
Pocket_003_P1P2_P11940-Q9H074-1jh4-AB.pdb	16	A	B	12	4	75	25
Pocket_003_P1P2_P12272-Q14974-1m5n-QS.pdb	22	Q	S	3	19	13.6364	86.3636
Pocket_003_P1P2_P12830-P12830-4zt1-BA.pdb	6	A	B	5	1	83.3333	16.6667
Pocket_003_P1P2_P12956-P13010-1jey-AB.pdb	19	A	B	6	13	31.5789	68.4211
Pocket_003_P1P2_P13073-P20674-5z62-DE.pdb	10	D	E	4	6	40	60
Pocket_003_P1P2_P17980-P35998-5m32-gc.pdb	36	c	g	22	14	61.1111	38.8889
Pocket_003_P1P2_P17980-P43686-5ln3-MK.pdb	17	K	M	16	1	94.1176	5.88235
Pocket_003_P1P2_P20618-P28062-5l5f-LK.pdb	50	K	L	25	25	50	50
Pocket_003_P1P2_P20618-P28066-5le5-ZR.pdb	13	R	Z	5	8	38.4615	61.5385
Pocket_003_P1P2_P20618-P28070-5le5-LM.pdb	9	L	M	3	6	33.3333	66.6667
Pocket_003_P1P2_P20618-P49720-5le5-LW.pdb	7	L	W	5	2	71.4286	28.5714
Pocket_003_P1P2_P20618-Q99436-5le5-LV.pdb	19	L	V	1	18	5.26316	94.7368
Pocket_003_P1P2_P24385-P46527-6p8e-AC.pdb	9	A	C	8	1	88.8889	11.1111
Pocket_003_P1P2_P25054-P35222-1t08-CA.pdb	11	A	C	8	3	72.7273	27.2727
Pocket_003_P1P2_P25787-P43686-5m32-Ae.pdb	37	A	e	18	19	48.6486	51.3514
Pocket_003_P1P2_P25787-Q99436-5le5-OV.pdb	19	O	V	10	9	52.6316	47.3684
Pocket_003_P1P2_P25788-P28072-5le5-Tb.pdb	10	b	T	9	1	90	10
Pocket_003_P1P2_P27540-Q16665-4h6j-BA.pdb	7	A	B	2	5	28.5714	71.4286
Pocket_003_P1P2_P28062-P49720-6e5b-KW.pdb	6	K	W	2	4	33.3333	66.6667
Pocket_003_P1P2_P28070-P28072-5le5-ab.pdb	6	a	b	1	5	16.6667	83.3333
Pocket_003_P1P2_P28072-P60900-5le5-NG.pdb	14	G	N	2	12	14.2857	85.7143
Pocket_003_P1P2_P28072-Q99436-5le5-bV.pdb	11	b	V	6	5	54.5455	45.4545
Pocket_003_P1P2_P30041-P30041-1prx-BA.pdb	8	A	B	4	4	50	50
Pocket_003_P1P2_P30307-P63104-5m37-DA.pdb	15	A	D	7	8	46.6667	53.3333
Pocket_003_P1P2_P35222-Q9NQB0-1jdh-AB.pdb	13	A	B	10	3	76.9231	23.0769
Pocket_003_P1P2_P36897-P62942-1b6c-BA.pdb	19	G	H	8	11	42.1053	57.8947
Pocket_003_P1P2_P39656-Q8TCJ2-6s7t-GA.pdb	15	A	G	8	7	53.3333	46.6667
Pocket_003_P1P2_P43686-P60900-5m32-eG.pdb	23	e	G	6	17	26.087	73.913
Pocket_003_P1P2_P43686-P62333-5m32-ef.pdb	35	e	f	21	14	60	40
Pocket_003_P1P2_P46782-P62249-6zlw-KR.pdb	24	K	R	18	6	75	25
Pocket_003_P1P2_P49137-P49137-1nxk-CA.pdb	27	A	C	7	20	25.9259	74.0741
Pocket_003_P1P2_P49720-P49721-5le5-IJ.pdb	11	I	J	4	7	36.3636	63.6364
Pocket_003_P1P2_P49720-Q99436-5le5-IH.pdb	9	H	I	2	7	22.2222	77.7778
Pocket_003_P1P2_P49768-Q96BI3-6iyc-BC.pdb	27	B	C	12	15	44.4444	55.5556
Pocket_003_P1P2_P52292-Q14974-1qgr-BA.pdb	44	A	B	38	6	86.3636	13.6364
Pocket_003_P1P2_P52565-P61586-1cc0-EA.pdb	26	A	E	9	17	34.6154	65.3846
Pocket_003_P1P2_P54725-P55036-1p9d-US.pdb	18	S	U	14	4	77.7778	22.2222
Pocket_003_P1P2_P55072-Q9BZE9-5ifs-BA.pdb	48	A	B	25	23	52.0833	47.9167
Pocket_003_P1P2_P55072-Q9UKV5-3tiw-BD.pdb	6	B	D	5	1	83.3333	16.6667
Pocket_003_P1P2_P60228-Q9Y262-6ybd-v5.pdb	43	5	v	32	11	74.4186	25.5814
Pocket_003_P1P2_P60900-Q99436-5le5-GH.pdb	20	G	H	10	10	50	50
Pocket_003_P1P2_P61586-Q07960-1tx4-BA.pdb	15	A	B	9	6	60	40
Pocket_003_P1P2_P61586-Q16512-1cxz-AB.pdb	10	A	B	6	4	60	40
Pocket_003_P1P2_P61586-Q9NQW6-4xoi-AB.pdb	14	A	B	12	2	85.7143	14.2857
Pocket_003_P1P2_P61956-P63279-5d2m-EA.pdb	13	A	E	5	8	38.4615	61.5385
Pocket_003_P1P2_P61956-Q13569-2d07-BA.pdb	26	A	B	20	6	76.9231	23.0769
Pocket_003_P1P2_P61956-Q9HC62-3zo5-BA.pdb	7	A	B	4	3	57.1429	42.8571
Pocket_003_P1P2_P62081-P62244-6zlw-HW.pdb	24	H	W	13	11	54.1667	45.8333
Pocket_003_P1P2_P62136-Q15435-6obn-AC.pdb	40	A	C	21	19	52.5	47.5
Pocket_003_P1P2_P62136-Q8WUF5-6dcx-BC.pdb	20	B	C	5	15	25	75
Pocket_003_P1P2_P62753-P83731-5a2q-Gw.pdb	8	G	w	5	3	62.5	37.5
Pocket_003_P1P2_P62873-Q5JWF2-6xox-BA.pdb	16	A	B	9	7	56.25	43.75
Pocket_003_P1P2_Q07955-Q96SB4-3beg-BA.pdb	9	A	B	7	2	77.7778	22.2222
Pocket_003_P1P2_Q13162-Q13162-2pn8-JF.pdb	21	F	J	12	9	57.1429	42.8571
Pocket_003_P1P2_Q13263-Q13263-6o5k-BA.pdb	17	A	B	12	5	70.5882	29.4118
Pocket_003_P1P2_Q14203-Q15691-1txq-AB.pdb	15	A	B	8	7	53.3333	46.6667
Pocket_003_P1P2_Q15233-Q15233-5ifm-JI.pdb	26	I	J	4	22	15.3846	84.6154
Pocket_003_P1P2_Q15233-Q8WXF1-3sde-BA.pdb	38	A	B	32	6	84.2105	15.7895
Pocket_003_P1P2_Q16665-Q92793-1l8c-BA.pdb	15	A	B	9	6	60	40
Pocket_003_P1P2_Q4U2R6-Q9BYD3-5oom-iF.pdb	18	F	i	13	5	72.2222	27.7778
Pocket_003_P1P2_Q92542-Q96BI3-7d8x-AC.pdb	9	A	C	1	8	11.1111	88.8889
Pocket_003_P1P2_Q99497-Q99497-2rk3-AA.pdb	9	A	A	7	2	77.7778	22.2222
Pocket_003_P1P2_Q9UMS4-Q9UMS4-6id1-rq.pdb	32	q	r	13	19	40.625	59.375
Pocket_004_P1P2_O00232-P43686-5m32-ke.pdb	52	e	k	1	51	1.92308	98.0769
Pocket_004_P1P2_O14579-P53621-6u3v-AB.pdb	24	A	B	7	17	29.1667	70.8333
Pocket_004_P1P2_O14977-P54368-4zgz-CD.pdb	43	C	D	40	3	93.0233	6.97674
Pocket_004_P1P2_O15085-P61586-5jhh-EF.pdb	14	E	F	5	9	35.7143	64.2857
Pocket_004_P1P2_O15533-P30101-3f8u-DA.pdb	10	A	B	9	1	90	10
Pocket_004_P1P2_O43290-O94906-5o9z-PG.pdb	33	G	P	27	6	81.8182	18.1818
Pocket_004_P1P2_O60216-Q14683-6wge-CA.pdb	22	A	C	10	12	45.4545	54.5455
Pocket_004_P1P2_O75380-Q9UI09-5xtb-TN.pdb	10	N	T	2	8	20	80
Pocket_004_P1P2_P01106-P01106-5i4z-BA.pdb	14	A	B	7	7	50	50
Pocket_004_P1P2_P02786-Q30201-1de4-CA.pdb	11	A	C	6	5	54.5455	45.4545
Pocket_004_P1P2_P04843-Q8TCJ2-6s7t-EA.pdb	13	A	E	8	5	61.5385	38.4615
Pocket_004_P1P2_P04844-P39656-6s7t-FG.pdb	18	F	G	8	10	44.4444	55.5556
Pocket_004_P1P2_P07237-P07237-4ju5-BA.pdb	10	A	B	9	1	90	10
Pocket_004_P1P2_P08581-P08581-3u6h-AA.pdb	11	A	A	6	5	54.5455	45.4545
Pocket_004_P1P2_P08670-P08670-4ypc-AA.pdb	8	A	A	4	4	50	50
Pocket_004_P1P2_P11802-P24385-2w96-BA.pdb	10	A	B	3	7	30	70
Pocket_004_P1P2_P11926-P54368-4zgy-AB.pdb	14	A	B	13	1	92.8571	7.14286
Pocket_004_P1P2_P11940-Q8IYD1-3kuj-AB.pdb	8	A	B	4	4	50	50
Pocket_004_P1P2_P11940-Q9H074-1jh4-AB.pdb	14	A	B	6	8	42.8571	57.1429
Pocket_004_P1P2_P12004-P12004-1u7b-AA.pdb	10	A	A	8	2	80	20
Pocket_004_P1P2_P12004-P28340-6tny-FA.pdb	51	A	F	42	9	82.3529	17.6471
Pocket_004_P1P2_P12004-P35250-6vvo-GB.pdb	14	B	G	4	10	28.5714	71.4286
Pocket_004_P1P2_P12004-P40937-6vvo-HC.pdb	17	C	H	2	15	11.7647	88.2353
Pocket_004_P1P2_P12956-P13010-1jey-AB.pdb	35	A	B	11	24	31.4286	68.5714
Pocket_004_P1P2_P13010-P49917-7lt3-KY.pdb	26	K	Y	12	14	46.1538	53.8462
Pocket_004_P1P2_P15056-P63104-6u2h-DA.pdb	11	A	D	7	4	63.6364	36.3636
Pocket_004_P1P2_P16444-P16444-1itu-BA.pdb	11	A	B	4	7	36.3636	63.6364
Pocket_004_P1P2_P17980-P62333-5m32-gf.pdb	36	f	g	20	16	55.5556	44.4444
Pocket_004_P1P2_P20618-P28070-5le5-LM.pdb	5	L	M	3	2	60	40
Pocket_004_P1P2_P20618-P49720-5le5-LW.pdb	21	L	W	19	2	90.4762	9.52381
Pocket_004_P1P2_P20618-Q99436-5le5-LV.pdb	11	L	V	7	4	63.6364	36.3636
Pocket_004_P1P2_P24385-P38936-6p8h-AC.pdb	10	A	C	3	7	30	70
Pocket_004_P1P2_P25786-P28070-5le5-Sa.pdb	10	a	S	1	9	10	90
Pocket_004_P1P2_P28062-P49720-6e5b-KW.pdb	13	K	W	3	10	23.0769	76.9231
Pocket_004_P1P2_P28062-P49721-6e5b-KX.pdb	20	K	X	2	18	10	90
Pocket_004_P1P2_P28065-P28070-6e5b-ba.pdb	10	a	b	6	4	60	40
Pocket_004_P1P2_P28070-Q99436-5le5-aH.pdb	12	a	H	1	11	8.33333	91.6667
Pocket_004_P1P2_P28072-Q99436-5le5-bV.pdb	21	b	V	12	9	57.1429	42.8571
Pocket_004_P1P2_P35222-Q9NQB0-1jdh-AB.pdb	8	A	B	4	4	50	50
Pocket_004_P1P2_P36897-P62942-1b6c-BA.pdb	21	G	H	12	9	57.1429	42.8571
Pocket_004_P1P2_P39656-Q8TCJ2-6s7t-GA.pdb	16	A	G	7	9	43.75	56.25
Pocket_004_P1P2_P40227-P49368-6qb8-zg.pdb	68	g	z	57	11	83.8235	16.1765
Pocket_004_P1P2_P40227-P50990-6qb8-zq.pdb	23	q	z	20	3	86.9565	13.0435
Pocket_004_P1P2_P46782-P62249-6zlw-KR.pdb	9	K	R	5	4	55.5556	44.4444
Pocket_004_P1P2_P48643-P50991-6qb8-Ed.pdb	7	d	E	2	5	28.5714	71.4286
Pocket_004_P1P2_P49137-P49137-1nxk-CA.pdb	26	A	C	7	19	26.9231	73.0769
Pocket_004_P1P2_P49720-Q99436-5le5-IH.pdb	8	H	I	1	7	12.5	87.5
Pocket_004_P1P2_P52306-P61586-5zhx-Dh.pdb	13	D	h	11	2	84.6154	15.3846
Pocket_004_P1P2_P52565-P61586-1cc0-EA.pdb	17	A	E	1	16	5.88235	94.1176
Pocket_004_P1P2_P55072-P55072-4ko8-BA.pdb	57	A	B	41	16	71.9298	28.0702
Pocket_004_P1P2_P55072-Q9UKV5-3tiw-BD.pdb	19	B	D	13	6	68.4211	31.5789
Pocket_004_P1P2_P56524-P61981-3uzd-BA.pdb	7	A	B	4	3	57.1429	42.8571
Pocket_004_P1P2_P60174-P60174-4unl-BA.pdb	15	A	B	10	5	66.6667	33.3333
Pocket_004_P1P2_P60953-Q07960-2ngr-AB.pdb	15	A	B	6	9	40	60
Pocket_004_P1P2_P60953-Q13153-1e0a-AB.pdb	9	A	B	2	7	22.2222	77.7778
Pocket_004_P1P2_P61586-Q07960-1tx4-BA.pdb	16	A	B	7	9	43.75	56.25
Pocket_004_P1P2_P61586-Q12802-6bca-CA.pdb	7	A	C	3	4	42.8571	57.1429
Pocket_004_P1P2_P61586-Q16512-1cxz-AB.pdb	11	A	B	8	3	72.7273	27.2727
Pocket_004_P1P2_P61586-Q9NZN5-1x86-BA.pdb	42	A	B	26	16	61.9048	38.0952
Pocket_004_P1P2_P62136-Q15435-6obn-AC.pdb	27	A	C	9	18	33.3333	66.6667
Pocket_004_P1P2_P62136-Q96SB3-3egg-AC.pdb	13	A	C	9	4	69.2308	30.7692
Pocket_004_P1P2_P62263-P62854-6zlw-Pc.pdb	15	c	P	7	8	46.6667	53.3333
Pocket_004_P1P2_P63104-P63104-2o02-BA.pdb	26	A	B	12	14	46.1538	53.8462
Pocket_004_P1P2_P84077-Q8N6T3-3o47-AA.pdb	9	A	A	5	4	55.5556	44.4444
Pocket_004_P1P2_Q03518-Q03519-5u1d-AB.pdb	9	A	B	7	2	77.7778	22.2222
Pocket_004_P1P2_Q06124-Q9H3M7-5df6-AC.pdb	9	A	C	6	3	66.6667	33.3333
Pocket_004_P1P2_Q13162-Q13162-2pn8-JF.pdb	18	F	J	11	7	61.1111	38.8889
Pocket_004_P1P2_Q13263-Q9H4L7-6h3a-FB.pdb	9	B	F	6	3	66.6667	33.3333
Pocket_004_P1P2_Q14203-Q15691-1txq-AB.pdb	7	A	B	4	3	57.1429	42.8571
Pocket_004_P1P2_Q15233-Q15233-5ifm-JI.pdb	18	I	J	12	6	66.6667	33.3333
Pocket_004_P1P2_Q15233-Q8WXF1-3sde-BA.pdb	11	A	B	8	3	72.7273	27.2727
Pocket_004_P1P2_Q16186-Q9Y5K5-4uel-CA.pdb	22	A	C	19	3	86.3636	13.6364
Pocket_004_P1P2_Q16665-Q92793-1l8c-BA.pdb	12	A	B	8	4	66.6667	33.3333
Pocket_004_P1P2_Q92542-Q96BI3-7d8x-AC.pdb	32	A	C	1	31	3.125	96.875
Pocket_004_P1P2_Q96J02-Q9H3M7-5cq2-AC.pdb	13	A	C	12	1	92.3077	7.69231
Pocket_004_P1P2_Q9UMS4-Q9UMS4-6id1-rq.pdb	35	q	r	14	21	40	60
Pocket_005_P1P2_O15085-P61586-5jhh-EF.pdb	31	E	F	8	23	25.8065	74.1935
Pocket_005_P1P2_O15145-P61158-6uhc-EA.pdb	10	A	E	5	5	50	50
Pocket_005_P1P2_O75380-Q9UI09-5xtb-TN.pdb	12	N	T	5	7	41.6667	58.3333
Pocket_005_P1P2_P01106-P01106-5i4z-BA.pdb	23	A	B	18	5	78.2609	21.7391
Pocket_005_P1P2_P02786-Q30201-1de4-CA.pdb	5	A	C	2	3	40	60
Pocket_005_P1P2_P04843-Q8TCJ2-6s7t-EA.pdb	26	A	E	24	2	92.3077	7.69231
Pocket_005_P1P2_P05198-P41091-6o85-LS.pdb	41	L	S	31	10	75.6098	24.3902
Pocket_005_P1P2_P06493-P33552-6gu2-AC.pdb	7	A	C	3	4	42.8571	57.1429
Pocket_005_P1P2_P07195-P07195-1i0z-BA.pdb	22	A	B	11	11	50	50
Pocket_005_P1P2_P07237-P07237-4ju5-BA.pdb	7	A	B	2	5	28.5714	71.4286
Pocket_005_P1P2_P08581-P08581-3u6h-AA.pdb	11	A	A	6	5	54.5455	45.4545
Pocket_005_P1P2_P0CG48-P55036-2kdf-CA.pdb	7	A	C	3	4	42.8571	57.1429
Pocket_005_P1P2_P11802-Q16543-5fwk-KE.pdb	12	E	K	4	8	33.3333	66.6667
Pocket_005_P1P2_P11926-P54368-4zgy-AB.pdb	14	A	B	7	7	50	50
Pocket_005_P1P2_P11940-Q9H074-1jh4-AB.pdb	22	A	B	20	2	90.9091	9.09091
Pocket_005_P1P2_P12004-P35251-6vvo-GA.pdb	40	A	G	19	21	47.5	52.5
Pocket_005_P1P2_P12004-P40937-6vvo-HC.pdb	7	C	H	2	5	28.5714	71.4286
Pocket_005_P1P2_P12272-Q14974-1m5n-QS.pdb	21	Q	S	3	18	14.2857	85.7143
Pocket_005_P1P2_P12956-P49917-7lt3-AX.pdb	21	A	X	11	10	52.381	47.619
Pocket_005_P1P2_P16444-P16444-1itu-BA.pdb	12	A	B	8	4	66.6667	33.3333
Pocket_005_P1P2_P17980-P25786-5m32-gE.pdb	9	E	g	8	1	88.8889	11.1111
Pocket_005_P1P2_P17980-P35998-5m32-gc.pdb	25	c	g	17	8	68	32
Pocket_005_P1P2_P17980-P62333-5m32-gf.pdb	11	f	g	3	8	27.2727	72.7273
Pocket_005_P1P2_P20618-P25786-5le5-ZS.pdb	16	S	Z	11	5	68.75	31.25
Pocket_005_P1P2_P20618-P28062-5l5f-LK.pdb	44	K	L	26	18	59.0909	40.9091
Pocket_005_P1P2_P20618-P28066-5le5-ZR.pdb	16	R	Z	11	5	68.75	31.25
Pocket_005_P1P2_P20618-Q99436-5le5-LV.pdb	6	L	V	4	2	66.6667	33.3333
Pocket_005_P1P2_P24385-P38936-6p8h-AC.pdb	7	A	C	4	3	57.1429	42.8571
Pocket_005_P1P2_P25787-P49720-5le5-AI.pdb	17	A	I	12	5	70.5882	29.4118
Pocket_005_P1P2_P28070-Q99436-5le5-aH.pdb	12	a	H	5	7	41.6667	58.3333
Pocket_005_P1P2_P28072-Q99436-5le5-bV.pdb	12	b	V	7	5	58.3333	41.6667
Pocket_005_P1P2_P28482-Q15121-4iz7-AB.pdb	11	A	B	6	5	54.5455	45.4545
Pocket_005_P1P2_P30041-P30041-1prx-BA.pdb	20	A	B	12	8	60	40
Pocket_005_P1P2_P35222-Q9NQB0-1jdh-AB.pdb	18	A	B	12	6	66.6667	33.3333
Pocket_005_P1P2_P40227-P49368-6qb8-zg.pdb	8	g	z	3	5	37.5	62.5
Pocket_005_P1P2_P40227-P50990-6qb8-zq.pdb	15	q	z	8	7	53.3333	46.6667
Pocket_005_P1P2_P43686-P62195-5m32-eh.pdb	40	e	h	18	22	45	55
Pocket_005_P1P2_P46782-P62851-6zxg-FZ.pdb	9	F	Z	2	7	22.2222	77.7778
Pocket_005_P1P2_P54725-P55036-1p9d-US.pdb	9	S	U	6	3	66.6667	33.3333
Pocket_005_P1P2_P55072-P55072-4ko8-BA.pdb	46	A	B	12	34	26.087	73.913
Pocket_005_P1P2_P55072-Q9UNN5-3qq8-AB.pdb	16	A	B	8	8	50	50
Pocket_005_P1P2_P60174-P60174-4unl-BA.pdb	9	A	B	8	1	88.8889	11.1111
Pocket_005_P1P2_P60953-Q13153-1e0a-AB.pdb	13	A	B	7	6	53.8462	46.1538
Pocket_005_P1P2_P61158-P61160-6uhc-AB.pdb	48	A	B	32	16	66.6667	33.3333
Pocket_005_P1P2_P61586-Q9NZN5-1x86-BA.pdb	34	A	B	8	26	23.5294	76.4706
Pocket_005_P1P2_P61956-P63279-5d2m-EA.pdb	16	A	E	12	4	75	25
Pocket_005_P1P2_P62136-Q15435-6obn-AC.pdb	12	A	C	6	6	50	50
Pocket_005_P1P2_P62136-Q8WUF5-6dcx-BC.pdb	17	B	C	4	13	23.5294	76.4706
Pocket_005_P1P2_P62263-P62854-6zlw-Pc.pdb	8	c	P	2	6	25	75
Pocket_005_P1P2_P63104-P63104-2o02-BA.pdb	8	A	B	4	4	50	50
Pocket_005_P1P2_P84077-Q8N6T3-3o47-AA.pdb	14	A	A	11	3	78.5714	21.4286
Pocket_005_P1P2_Q03518-Q03519-5u1d-AB.pdb	13	A	B	9	4	69.2308	30.7692
Pocket_005_P1P2_Q07157-Q9Y624-3tsz-AB.pdb	8	A	B	5	3	62.5	37.5
Pocket_005_P1P2_Q14203-Q15691-1txq-AB.pdb	9	A	B	7	2	77.7778	22.2222
Pocket_005_P1P2_Q15233-Q15233-5ifm-JI.pdb	10	I	J	6	4	60	40
Pocket_005_P1P2_Q99497-Q99497-2rk3-AA.pdb	12	A	A	2	10	16.6667	83.3333
Pocket_006_P1P2_O14579-P53621-6u3v-AB.pdb	24	A	B	6	18	25	75
Pocket_006_P1P2_O14818-P25789-5le5-CB.pdb	7	B	C	6	1	85.7143	14.2857
Pocket_006_P1P2_O14977-P54368-4zgz-CD.pdb	31	C	D	20	11	64.5161	35.4839
Pocket_006_P1P2_P00966-P00966-2nz2-AA.pdb	17	A	A	7	10	41.1765	58.8235
Pocket_006_P1P2_P01106-P01106-5i4z-BA.pdb	10	A	B	5	5	50	50
Pocket_006_P1P2_P04843-Q8TCJ2-6s7t-EA.pdb	50	A	E	29	21	58	42
Pocket_006_P1P2_P07195-P07195-1i0z-BA.pdb	33	A	B	19	14	57.5758	42.4242
Pocket_006_P1P2_P08581-P08581-3u6h-AA.pdb	11	A	A	4	7	36.3636	63.6364
Pocket_006_P1P2_P09467-P09467-5q09-DA.pdb	62	A	D	34	28	54.8387	45.1613
Pocket_006_P1P2_P10599-Q9H3M7-4ll1-DC.pdb	13	C	D	8	5	61.5385	38.4615
Pocket_006_P1P2_P11940-Q9H074-1jh4-AB.pdb	13	A	B	8	5	61.5385	38.4615
Pocket_006_P1P2_P12956-P13010-1jey-AB.pdb	61	A	B	47	14	77.0492	22.9508
Pocket_006_P1P2_P17980-P62333-5m32-gf.pdb	12	f	g	7	5	58.3333	41.6667
Pocket_006_P1P2_P20618-P28062-5l5f-LK.pdb	5	K	L	2	3	40	60
Pocket_006_P1P2_P25054-P35222-1t08-CA.pdb	9	A	C	8	1	88.8889	11.1111
Pocket_006_P1P2_P28482-Q15121-4iz7-AB.pdb	11	A	B	5	6	45.4545	54.5455
Pocket_006_P1P2_P36897-P62942-1b6c-BA.pdb	20	G	H	9	11	45	55
Pocket_006_P1P2_P39656-Q8TCJ2-6s7t-GA.pdb	8	A	G	3	5	37.5	62.5
Pocket_006_P1P2_P40227-P50990-6qb8-zq.pdb	17	q	z	3	14	17.6471	82.3529
Pocket_006_P1P2_P46781-P62244-6yal-LY.pdb	13	L	Y	6	7	46.1538	53.8462
Pocket_006_P1P2_P49137-P49137-1nxk-CA.pdb	17	A	C	10	7	58.8235	41.1765
Pocket_006_P1P2_P49768-Q96BI3-6iyc-BC.pdb	24	B	C	13	11	54.1667	45.8333
Pocket_006_P1P2_P55072-Q9BZE9-5ifs-BA.pdb	12	A	B	8	4	66.6667	33.3333
Pocket_006_P1P2_P55072-Q9UNN5-3qq8-AB.pdb	18	A	B	10	8	55.5556	44.4444
Pocket_006_P1P2_P61586-Q9NZN5-1x86-BA.pdb	14	A	B	10	4	71.4286	28.5714
Pocket_006_P1P2_P61956-Q9HC62-3zo5-BA.pdb	20	A	B	6	14	30	70
Pocket_006_P1P2_P62136-Q96SB3-3egg-AC.pdb	9	A	C	2	7	22.2222	77.7778
Pocket_006_P1P2_P63010-Q96CW1-6qh5-BN.pdb	19	B	N	8	11	42.1053	57.8947
Pocket_006_P1P2_P63104-P63104-2o02-BA.pdb	7	A	B	2	5	28.5714	71.4286
Pocket_006_P1P2_P84077-Q8N6T3-3o47-AA.pdb	17	A	A	8	9	47.0588	52.9412
Pocket_006_P1P2_Q14203-Q15691-1txq-AB.pdb	11	A	B	5	6	45.4545	54.5455
Pocket_006_P1P2_Q15233-Q15233-5ifm-JI.pdb	8	I	J	2	6	25	75
Pocket_006_P1P2_Q15233-Q8WXF1-3sde-BA.pdb	12	A	B	8	4	66.6667	33.3333
Pocket_006_P1P2_Q4U2R6-Q9BYD3-5oom-iF.pdb	17	F	i	9	8	52.9412	47.0588
Pocket_006_P1P2_Q96J02-Q9H3M7-5cq2-AC.pdb	12	A	C	11	1	91.6667	8.33333
Pocket_006_P1P2_Q99497-Q99497-2rk3-AA.pdb	21	A	A	9	12	42.8571	57.1429
Pocket_007_P1P2_O00232-P43686-5m32-ke.pdb	13	e	k	8	5	61.5385	38.4615
Pocket_007_P1P2_O14786-P15692-4deq-BA.pdb	9	A	B	8	1	88.8889	11.1111
Pocket_007_P1P2_O14818-P28062-6e5b-QY.pdb	17	Q	Y	7	10	41.1765	58.8235
Pocket_007_P1P2_O14818-P49721-5le5-CJ.pdb	14	C	J	6	8	42.8571	57.1429
Pocket_007_P1P2_O14977-P54368-4zgz-CD.pdb	15	C	D	11	4	73.3333	26.6667
Pocket_007_P1P2_O15085-P61586-5jhh-EF.pdb	9	E	F	3	6	33.3333	66.6667
Pocket_007_P1P2_O15371-P60228-6ybd-xv.pdb	11	v	x	9	2	81.8182	18.1818
Pocket_007_P1P2_O60216-Q14683-6wge-CA.pdb	8	A	C	7	1	87.5	12.5
Pocket_007_P1P2_O60216-Q9UQE7-6wge-CB.pdb	24	B	C	21	3	87.5	12.5
Pocket_007_P1P2_O96013-P60953-5upk-BC.pdb	11	B	C	4	7	36.3636	63.6364
Pocket_007_P1P2_P00966-P00966-2nz2-AA.pdb	8	A	A	3	5	37.5	62.5
Pocket_007_P1P2_P01106-P01106-5i4z-BA.pdb	17	A	B	6	11	35.2941	64.7059
Pocket_007_P1P2_P04844-P39656-6s7t-FG.pdb	8	F	G	5	3	62.5	37.5
Pocket_007_P1P2_P06493-P33552-6gu2-AC.pdb	15	A	C	14	1	93.3333	6.66667
Pocket_007_P1P2_P12004-P40937-6vvo-HC.pdb	12	C	H	3	9	25	75
Pocket_007_P1P2_P12956-P13010-1jey-AB.pdb	12	A	B	4	8	33.3333	66.6667
Pocket_007_P1P2_P15056-P63104-6u2h-DA.pdb	13	A	D	11	2	84.6154	15.3846
Pocket_007_P1P2_P17980-P25786-5m32-gE.pdb	19	E	g	14	5	73.6842	26.3158
Pocket_007_P1P2_P17980-P62333-5m32-gf.pdb	18	f	g	10	8	55.5556	44.4444
Pocket_007_P1P2_P20042-P41091-6ybv-st.pdb	58	s	t	32	26	55.1724	44.8276
Pocket_007_P1P2_P25787-Q99436-5le5-OV.pdb	10	O	V	5	5	50	50
Pocket_007_P1P2_P43686-P62333-5m32-ef.pdb	21	e	f	10	11	47.619	52.381
Pocket_007_P1P2_P48643-P50991-6qb8-Ed.pdb	60	d	E	34	26	56.6667	43.3333
Pocket_007_P1P2_P52565-P61586-1cc0-EA.pdb	11	A	E	4	7	36.3636	63.6364
Pocket_007_P1P2_P55072-Q9BZE9-5ifs-BA.pdb	17	A	B	1	16	5.88235	94.1176
Pocket_007_P1P2_P84077-Q8N6T3-3o47-AA.pdb	18	A	A	9	9	50	50
Pocket_007_P1P2_Q15233-Q15233-5ifm-JI.pdb	10	I	J	4	6	40	60
Pocket_007_P1P2_Q15233-Q8WXF1-3sde-BA.pdb	25	A	B	6	19	24	76
Pocket_007_P1P2_Q16665-Q9NWT6-5jwp-BA.pdb	19	A	B	18	1	94.7368	5.26316
Pocket_008_P1P2_O14818-P28066-5le5-CD.pdb	14	C	D	6	8	42.8571	57.1429
Pocket_008_P1P2_O15371-P60228-6ybd-xv.pdb	15	v	x	14	1	93.3333	6.66667
Pocket_008_P1P2_O60216-Q8N3U4-6qnx-BA.pdb	16	A	B	14	2	87.5	12.5
Pocket_008_P1P2_P08581-P14210-4k3j-BA.pdb	38	A	B	19	19	50	50
Pocket_008_P1P2_P09001-Q9NYK5-5oom-E7.pdb	20	7	E	15	5	75	25
Pocket_008_P1P2_P11802-P24385-2w96-BA.pdb	17	A	B	10	7	58.8235	41.1765
Pocket_008_P1P2_P11926-P54368-4zgy-AB.pdb	12	A	B	11	1	91.6667	8.33333
Pocket_008_P1P2_P12004-P35251-6vvo-GA.pdb	19	A	G	12	7	63.1579	36.8421
Pocket_008_P1P2_P12004-P40937-6vvo-HC.pdb	7	C	H	3	4	42.8571	57.1429
Pocket_008_P1P2_P12272-Q14974-1m5n-QS.pdb	18	Q	S	4	14	22.2222	77.7778
Pocket_008_P1P2_P12956-P13010-1jey-AB.pdb	12	A	B	7	5	58.3333	41.6667
Pocket_008_P1P2_P17980-P25786-5m32-gE.pdb	17	E	g	11	6	64.7059	35.2941
Pocket_008_P1P2_P17980-P28066-5m32-gD.pdb	9	D	g	6	3	66.6667	33.3333
Pocket_008_P1P2_P17980-P35998-5m32-gc.pdb	8	c	g	5	3	62.5	37.5
Pocket_008_P1P2_P17987-Q99832-6qb8-Ah.pdb	8	A	h	5	3	62.5	37.5
Pocket_008_P1P2_P25787-Q99436-5le5-OV.pdb	7	O	V	5	2	71.4286	28.5714
Pocket_008_P1P2_P25788-P28072-5le5-Tb.pdb	8	b	T	4	4	50	50
Pocket_008_P1P2_P27797-P30101-6eny-GD.pdb	63	D	G	55	8	87.3016	12.6984
Pocket_008_P1P2_P28065-P28070-6e5b-ba.pdb	11	a	b	6	5	54.5455	45.4545
Pocket_008_P1P2_P29992-P62873-6oij-AB.pdb	34	A	B	21	13	61.7647	38.2353
Pocket_008_P1P2_P35222-Q9NQB0-1jdh-AB.pdb	10	A	B	7	3	70	30
Pocket_008_P1P2_P35613-P53985-7cko-BA.pdb	6	A	B	5	1	83.3333	16.6667
Pocket_008_P1P2_P39656-Q8TCJ2-6s7t-GA.pdb	26	A	G	16	10	61.5385	38.4615
Pocket_008_P1P2_P48643-Q99832-6qb8-eh.pdb	27	e	h	15	12	55.5556	44.4444
Pocket_008_P1P2_P49137-P49137-1nxk-CA.pdb	10	A	C	7	3	70	30
Pocket_008_P1P2_P50991-P78371-6qb8-DB.pdb	16	B	D	13	3	81.25	18.75
Pocket_008_P1P2_P52306-P61586-5zhx-Dh.pdb	12	D	h	11	1	91.6667	8.33333
Pocket_008_P1P2_P53621-P53621-6u3v-BB.pdb	5	B	B	2	3	40	60
Pocket_008_P1P2_P55072-P55072-4ko8-BA.pdb	40	A	B	7	33	17.5	82.5
Pocket_008_P1P2_P55072-Q9BZE9-5ifs-BA.pdb	11	A	B	7	4	63.6364	36.3636
Pocket_008_P1P2_P62136-Q15435-6obn-AC.pdb	10	A	C	2	8	20	80
Pocket_008_P1P2_P62136-Q96SB3-3egg-AC.pdb	13	A	C	9	4	69.2308	30.7692
Pocket_008_P1P2_P84077-Q8N6T3-3o47-AA.pdb	15	A	A	5	11	31.25	73.3333
Pocket_008_P1P2_Q15233-Q8WXF1-3sde-BA.pdb	12	A	B	6	6	50	50
Pocket_008_P1P2_Q16665-Q9NWT6-5jwp-BA.pdb	8	A	B	7	1	87.5	12.5
Pocket_009_P1P2_O14818-P28066-5le5-CD.pdb	10	C	D	6	4	60	40
Pocket_009_P1P2_O15085-P61586-5jhh-EF.pdb	21	E	F	8	13	38.0952	61.9048
Pocket_009_P1P2_O15144-P61158-6uhc-DA.pdb	13	A	D	10	3	76.9231	23.0769
Pocket_009_P1P2_O15371-Q99613-6ybd-xy.pdb	13	x	y	12	1	92.3077	7.69231
Pocket_009_P1P2_O75380-Q16795-5xtb-TJ.pdb	10	J	T	7	3	70	30
Pocket_009_P1P2_P01106-P01106-5i4z-BA.pdb	16	A	B	4	12	25	75
Pocket_009_P1P2_P04844-P39656-6s7t-FG.pdb	11	F	G	1	10	9.09091	90.9091
Pocket_009_P1P2_P07195-P07195-1i0z-BA.pdb	20	A	B	9	11	45	55
Pocket_009_P1P2_P08581-P14210-4k3j-BA.pdb	9	A	B	2	7	22.2222	77.7778
Pocket_009_P1P2_P12956-P13010-1jey-AB.pdb	12	A	B	9	3	75	25
Pocket_009_P1P2_P15104-P15104-2ojw-CC.pdb	14	C	C	7	7	50	50
Pocket_009_P1P2_P17980-P35998-5m32-gc.pdb	7	c	g	4	3	57.1429	42.8571
Pocket_009_P1P2_P17980-P62333-5m32-gf.pdb	36	f	g	23	13	63.8889	36.1111
Pocket_009_P1P2_P17987-P49368-6qb8-AG.pdb	22	A	G	11	11	50	50
Pocket_009_P1P2_P35222-Q9NQB0-1jdh-AB.pdb	13	A	B	10	3	76.9231	23.0769
Pocket_009_P1P2_P35613-P53985-7cko-BA.pdb	8	A	B	6	2	75	25
Pocket_009_P1P2_P40227-P50990-6qb8-zq.pdb	13	q	z	9	4	69.2308	30.7692
Pocket_009_P1P2_P43686-Q15008-5m32-em.pdb	21	e	m	13	8	61.9048	38.0952
Pocket_009_P1P2_P46781-P62701-6zlw-JE.pdb	13	E	J	7	6	53.8462	46.1538
Pocket_009_P1P2_P49368-P50990-6qb8-Gq.pdb	56	G	q	32	24	57.1429	42.8571
Pocket_009_P1P2_P52306-P61586-5zhx-Dh.pdb	10	D	h	9	1	90	10
Pocket_009_P1P2_P53621-P53621-6u3v-BB.pdb	9	B	B	6	3	66.6667	33.3333
Pocket_009_P1P2_P55072-P55072-4ko8-BA.pdb	54	A	B	48	6	88.8889	11.1111
Pocket_009_P1P2_P55072-Q9BZE9-5ifs-BA.pdb	27	A	B	7	20	25.9259	74.0741
Pocket_009_P1P2_P60228-Q99613-6ybd-vy.pdb	56	v	y	20	36	35.7143	64.2857
Pocket_009_P1P2_P84077-Q8N6T3-3o47-AA.pdb	14	A	A	4	10	28.5714	71.4286
Pocket_009_P1P2_Q16186-Q9Y5K5-4uel-CA.pdb	9	A	C	3	6	33.3333	66.6667
Pocket_009_P1P2_Q16665-Q9NWT6-5jwp-BA.pdb	10	A	B	3	7	30	70
Pocket_010_P1P2_O14818-P25789-5le5-CB.pdb	7	B	C	1	6	14.2857	85.7143
Pocket_010_P1P2_O14977-P54368-4zgz-CD.pdb	15	C	D	9	6	60	40
Pocket_010_P1P2_O15371-P60228-6ybd-xv.pdb	15	v	x	12	3	80	20
Pocket_010_P1P2_O15371-Q99613-6ybd-xy.pdb	13	x	y	3	10	23.0769	76.9231
Pocket_010_P1P2_O15533-P27797-6eny-CG.pdb	18	C	G	13	5	72.2222	27.7778
Pocket_010_P1P2_O43290-O94906-5o9z-PG.pdb	34	G	P	27	7	79.4118	20.5882
Pocket_010_P1P2_P00966-P00966-2nz2-AA.pdb	13	A	A	3	10	23.0769	76.9231
Pocket_010_P1P2_P04844-P39656-6s7t-FG.pdb	7	F	G	4	3	57.1429	42.8571
Pocket_010_P1P2_P07195-P07195-1i0z-BA.pdb	8	A	B	5	3	62.5	37.5
Pocket_010_P1P2_P08238-Q16543-5fwk-AE.pdb	32	A	E	21	11	65.625	34.375
Pocket_010_P1P2_P08581-P08581-3u6h-AA.pdb	14	A	A	6	8	42.8571	57.1429
Pocket_010_P1P2_P0CG48-P22314-6dc6-DC.pdb	65	C	D	55	10	84.6154	15.3846
Pocket_010_P1P2_P11802-P24385-2w96-BA.pdb	8	A	B	3	5	37.5	62.5
Pocket_010_P1P2_P12272-Q14974-1m5n-QS.pdb	18	Q	S	6	12	33.3333	66.6667
Pocket_010_P1P2_P12956-P13010-1jey-AB.pdb	15	A	B	13	2	86.6667	13.3333
Pocket_010_P1P2_P15056-P63104-6u2h-DA.pdb	10	A	D	4	6	40	60
Pocket_010_P1P2_P17980-P25786-5m32-gE.pdb	9	E	g	2	7	22.2222	77.7778
Pocket_010_P1P2_P25787-P43686-5m32-Ae.pdb	19	A	e	16	3	84.2105	15.7895
Pocket_010_P1P2_P28072-P60900-5le5-NG.pdb	25	G	N	23	2	92	8
Pocket_010_P1P2_P29992-P62873-6oij-AB.pdb	14	A	B	6	8	42.8571	57.1429
Pocket_010_P1P2_P35222-Q9NQB0-1jdh-AB.pdb	12	A	B	8	4	66.6667	33.3333
Pocket_010_P1P2_P40227-P50990-6qb8-zq.pdb	14	q	z	9	5	64.2857	35.7143
Pocket_010_P1P2_P48643-P78371-6qb8-EB.pdb	19	B	E	13	6	68.4211	31.5789
Pocket_010_P1P2_P49768-Q96BI3-6iyc-BC.pdb	31	B	C	13	18	41.9355	58.0645
Pocket_010_P1P2_P50991-P78371-6qb8-DB.pdb	12	B	D	9	3	75	25
Pocket_010_P1P2_P55072-P55072-4ko8-BA.pdb	49	A	B	27	22	55.102	44.898
Pocket_010_P1P2_P55072-Q9BZE9-5ifs-BA.pdb	5	A	B	4	1	80	20
Pocket_010_P1P2_P60228-Q9Y262-6ybd-v5.pdb	9	5	v	3	6	33.3333	66.6667
Pocket_010_P1P2_P61158-P61160-6uhc-AB.pdb	17	A	B	4	13	23.5294	76.4706
Pocket_010_P1P2_P62136-Q15435-6obn-AC.pdb	5	A	C	1	4	20	80
Pocket_010_P1P2_P62873-Q5JWF2-6xox-BA.pdb	12	A	B	5	7	41.6667	58.3333
Pocket_010_P1P2_P84077-Q8N6T3-3o47-AA.pdb	14	A	A	6	8	42.8571	57.1429
Pocket_010_P1P2_Q03518-Q03519-5u1d-AB.pdb	21	A	B	17	4	80.9524	19.0476
Pocket_010_P1P2_Q16665-Q9NWT6-5jwp-BA.pdb	18	A	B	17	1	94.4444	5.55556
Pocket_010_P1P2_Q92542-Q96BI3-7d8x-AC.pdb	11	A	C	1	10	9.09091	90.9091
Pocket_011_P1P2_O14977-P54368-4zgz-CD.pdb	13	C	D	1	12	7.69231	92.3077
Pocket_011_P1P2_O15144-P61158-6uhc-DA.pdb	21	A	D	10	11	47.619	52.381
Pocket_011_P1P2_O15145-P61158-6uhc-EA.pdb	11	A	E	6	5	54.5455	45.4545
Pocket_011_P1P2_O75380-Q16795-5xtb-TJ.pdb	10	J	T	7	3	70	30
Pocket_011_P1P2_P04844-P39656-6s7t-FG.pdb	12	F	G	10	2	83.3333	16.6667
Pocket_011_P1P2_P0CG48-P22314-6dc6-DC.pdb	15	C	D	9	6	60	40
Pocket_011_P1P2_P11413-P11413-6jyu-AA.pdb	21	A	A	8	13	38.0952	61.9048
Pocket_011_P1P2_P15056-P63104-6u2h-DA.pdb	8	A	D	3	5	37.5	62.5
Pocket_011_P1P2_P17980-P25788-5t0g-FM.pdb	27	F	M	16	11	59.2593	40.7407
Pocket_011_P1P2_P28062-P28066-6e5b-YR.pdb	9	R	Y	7	2	77.7778	22.2222
Pocket_011_P1P2_P35222-Q9NQB0-1jdh-AB.pdb	8	A	B	6	2	75	25
Pocket_011_P1P2_P39656-Q8TCJ2-6s7t-GA.pdb	41	A	G	26	15	63.4146	36.5854
Pocket_011_P1P2_P48643-Q99832-6qb8-eh.pdb	34	e	h	20	14	58.8235	41.1765
Pocket_011_P1P2_P49137-P49137-1nxk-CA.pdb	14	A	C	8	6	57.1429	42.8571
Pocket_011_P1P2_P50991-P78371-6qb8-DB.pdb	10	B	D	7	3	70	30
Pocket_011_P1P2_P55072-P55072-4ko8-BA.pdb	63	A	B	31	32	49.2063	50.7937
Pocket_011_P1P2_P62136-Q15435-6obn-AC.pdb	8	A	C	2	6	25	75
Pocket_011_P1P2_P84077-Q8N6T3-3o47-AA.pdb	10	A	A	5	5	50	50
Pocket_011_P1P2_Q03518-Q03519-5u1d-AB.pdb	18	A	B	12	6	66.6667	33.3333
Pocket_011_P1P2_Q12974-Q8NE01-6wur-AB.pdb	22	A	B	15	7	68.1818	31.8182
Pocket_011_P1P2_Q16665-Q9NWT6-5jwp-BA.pdb	9	A	B	7	2	77.7778	22.2222
Pocket_011_P1P2_Q92542-Q96BI3-7d8x-AC.pdb	36	A	C	8	28	22.2222	77.7778
Pocket_012_P1P2_O14818-P25789-5le5-CB.pdb	16	B	C	4	12	25	75
Pocket_012_P1P2_O60216-Q9UQE7-6wge-CB.pdb	22	B	C	16	6	72.7273	27.2727
Pocket_012_P1P2_P04843-Q8TCJ2-6s7t-EA.pdb	19	A	E	15	4	78.9474	21.0526
Pocket_012_P1P2_P07195-P07195-1i0z-BA.pdb	35	A	B	18	17	51.4286	48.5714
Pocket_012_P1P2_P09001-Q9NYK5-5oom-E7.pdb	28	7	E	22	6	78.5714	21.4286
Pocket_012_P1P2_P11413-P11413-6jyu-AA.pdb	13	A	A	10	3	76.9231	23.0769
Pocket_012_P1P2_P35998-Q13200-5t0g-Af.pdb	20	A	f	3	17	15	85
Pocket_012_P1P2_P43686-P62333-5m32-ef.pdb	54	e	f	22	32	40.7407	59.2593
Pocket_012_P1P2_P48643-P78371-6qb8-EB.pdb	15	B	E	6	9	40	60
Pocket_012_P1P2_P49137-P49137-1nxk-CA.pdb	16	A	C	9	7	56.25	43.75
Pocket_012_P1P2_P50990-Q99832-6qb8-qh.pdb	10	h	q	2	8	20	80
Pocket_012_P1P2_P62873-Q5JWF2-6xox-BA.pdb	9	A	B	6	3	66.6667	33.3333
Pocket_012_P1P2_Q03518-Q03519-5u1d-AB.pdb	29	A	B	4	25	13.7931	86.2069
Pocket_012_P1P2_Q16665-Q9NWT6-5jwp-BA.pdb	11	A	B	4	7	36.3636	63.6364
Pocket_012_P1P2_Q92542-Q96BI3-7d8x-AC.pdb	9	A	C	7	2	77.7778	22.2222
Pocket_013_P1P2_O60216-Q9UQE7-6wge-CB.pdb	20	B	C	13	7	65	35
Pocket_013_P1P2_P00966-P00966-2nz2-AA.pdb	9	A	A	5	4	55.5556	44.4444
Pocket_013_P1P2_P07195-P07195-1i0z-BA.pdb	13	A	B	10	3	76.9231	23.0769
Pocket_013_P1P2_P09001-Q9NYK5-5oom-E7.pdb	29	7	E	21	8	72.4138	27.5862
Pocket_013_P1P2_P0CG48-P22314-6dc6-DC.pdb	21	C	D	18	3	85.7143	14.2857
Pocket_013_P1P2_P11413-P11413-6jyu-AA.pdb	12	A	A	10	2	83.3333	16.6667
Pocket_013_P1P2_P11802-P24385-2w96-BA.pdb	14	A	B	8	6	57.1429	42.8571
Pocket_013_P1P2_P12956-P13010-1jey-AB.pdb	36	A	B	25	11	69.4444	30.5556
Pocket_013_P1P2_P17980-P35998-5m32-gc.pdb	11	c	g	8	3	72.7273	27.2727
Pocket_013_P1P2_P40227-P49368-6qb8-zg.pdb	15	g	z	5	10	33.3333	66.6667
Pocket_013_P1P2_P48643-Q99832-6qb8-eh.pdb	6	e	h	5	1	83.3333	16.6667
Pocket_013_P1P2_P49368-P50990-6qb8-Gq.pdb	7	G	q	1	6	14.2857	85.7143
Pocket_013_P1P2_P60228-Q99613-6ybd-vy.pdb	11	v	y	10	1	90.9091	9.09091
Pocket_013_P1P2_Q03518-Q03519-5u1d-AB.pdb	12	A	B	7	5	58.3333	41.6667
Pocket_014_P1P2_O14579-P53621-6u3v-AB.pdb	9	A	B	4	5	44.4444	55.5556
Pocket_014_P1P2_O14818-P62191-5t0g-JB.pdb	24	B	J	12	12	50	50
Pocket_014_P1P2_O94906-Q8WWY3-5o9z-GH.pdb	43	G	H	21	22	48.8372	51.1628
Pocket_014_P1P2_P07195-P07195-1i0z-BA.pdb	9	A	B	5	4	55.5556	44.4444
Pocket_014_P1P2_P17980-P35998-5m32-gc.pdb	7	c	g	5	2	71.4286	28.5714
Pocket_014_P1P2_P17980-P43686-5ln3-MK.pdb	5	K	M	4	1	80	20
Pocket_014_P1P2_P17987-P49368-6qb8-AG.pdb	13	A	G	10	3	76.9231	23.0769
Pocket_014_P1P2_P40227-P50990-6qb8-zq.pdb	10	q	z	4	6	40	60
Pocket_014_P1P2_P48643-P50991-6qb8-Ed.pdb	6	d	E	4	2	66.6667	33.3333
Pocket_014_P1P2_P49137-P49137-1nxk-CA.pdb	16	A	C	11	5	68.75	31.25
Pocket_014_P1P2_P50990-Q99832-6qb8-qh.pdb	42	h	q	35	7	83.3333	16.6667
Pocket_014_P1P2_P50991-P78371-6qb8-DB.pdb	24	B	D	17	7	70.8333	29.1667
Pocket_014_P1P2_P53621-P53621-6u3v-BB.pdb	9	B	B	1	8	11.1111	88.8889
Pocket_014_P1P2_P55072-P55072-4ko8-BA.pdb	59	A	B	26	33	44.0678	55.9322
Pocket_014_P1P2_P60228-Q99613-6ybd-vy.pdb	30	v	y	9	21	30	70
Pocket_014_P1P2_Q03518-Q03519-5u1d-AB.pdb	16	A	B	8	8	50	50
Pocket_014_P1P2_Q16665-Q9NWT6-5jwp-BA.pdb	6	A	B	5	1	83.3333	16.6667
Pocket_015_P1P2_O15145-P61158-6uhc-EA.pdb	14	A	E	12	2	85.7143	14.2857
Pocket_015_P1P2_O15371-P60228-6ybd-xv.pdb	13	v	x	9	4	69.2308	30.7692
Pocket_015_P1P2_P12956-P13010-1jey-AB.pdb	10	A	B	2	8	20	80
Pocket_015_P1P2_P43686-P60900-5m32-eG.pdb	23	e	G	15	8	65.2174	34.7826
Pocket_015_P1P2_P50991-P78371-6qb8-DB.pdb	13	B	D	8	5	61.5385	38.4615
Pocket_015_P1P2_P55072-Q9BZE9-5ifs-BA.pdb	19	A	B	10	9	52.6316	47.3684
Pocket_015_P1P2_P62191-Q13200-6wjn-Bf.pdb	21	B	f	9	12	42.8571	57.1429
Pocket_015_P1P2_P63010-Q96CW1-6qh5-BN.pdb	28	B	N	17	11	60.7143	39.2857
Pocket_016_P1P2_O15533-P30101-3f8u-DA.pdb	13	A	B	10	3	76.9231	23.0769
Pocket_016_P1P2_P02786-Q30201-1de4-CA.pdb	18	A	C	15	3	83.3333	16.6667
Pocket_016_P1P2_P07195-P07195-1i0z-BA.pdb	7	A	B	5	2	71.4286	28.5714
Pocket_016_P1P2_P12956-P13010-1jey-AB.pdb	12	A	B	3	9	25	75
Pocket_016_P1P2_P35998-Q13200-5t0g-Af.pdb	55	A	f	32	23	58.1818	41.8182
Pocket_016_P1P2_P43686-P62195-5m32-eh.pdb	11	e	h	4	7	36.3636	63.6364
Pocket_016_P1P2_P43686-P62333-5m32-ef.pdb	11	e	f	3	8	27.2727	72.7273
Pocket_016_P1P2_P48643-P78371-6qb8-EB.pdb	45	B	E	29	16	64.4444	35.5556
Pocket_016_P1P2_P49137-P49137-1nxk-CA.pdb	13	A	C	8	5	61.5385	38.4615
Pocket_016_P1P2_P55072-P55072-4ko8-BA.pdb	47	A	B	18	29	38.2979	61.7021
Pocket_016_P1P2_P55884-Q13347-6ybt-12.pdb	29	1	2	1	28	3.44828	96.5517
Pocket_017_P1P2_O00232-P43686-5m32-ke.pdb	55	e	k	2	53	3.63636	96.3636
Pocket_017_P1P2_O15371-Q99613-6ybd-xy.pdb	6	x	y	3	3	50	50
Pocket_017_P1P2_O15533-P30101-3f8u-DA.pdb	9	A	B	3	6	33.3333	66.6667
Pocket_017_P1P2_O94906-Q6P2Q9-5o9z-GA.pdb	38	A	G	27	11	71.0526	28.9474
Pocket_017_P1P2_P04843-Q8TCJ2-6s7t-EA.pdb	11	A	E	10	1	90.9091	9.09091
Pocket_017_P1P2_P07195-P07195-1i0z-BA.pdb	12	A	B	5	7	41.6667	58.3333
Pocket_017_P1P2_P0CG48-P22314-6dc6-DC.pdb	15	C	D	5	10	33.3333	66.6667
Pocket_017_P1P2_P12956-P13010-1jey-AB.pdb	9	A	B	3	6	33.3333	66.6667
Pocket_017_P1P2_P43686-P62195-5m32-eh.pdb	8	e	h	3	5	37.5	62.5
Pocket_017_P1P2_P43686-P62333-5m32-ef.pdb	8	e	f	7	1	87.5	12.5
Pocket_017_P1P2_P48643-P78371-6qb8-EB.pdb	45	B	E	16	29	35.5556	64.4444
Pocket_017_P1P2_P49137-P49137-1nxk-CA.pdb	7	A	C	5	2	71.4286	28.5714
Pocket_017_P1P2_P55072-P55072-4ko8-BA.pdb	51	A	B	16	35	31.3725	68.6275
Pocket_017_P1P2_P62191-Q13200-6wjn-Bf.pdb	19	B	f	8	11	42.1053	57.8947
Pocket_017_P1P2_P63010-Q96CW1-6qh5-BN.pdb	10	B	N	3	7	30	70
Pocket_017_P1P2_Q13200-Q99460-5l4k-ZN.pdb	26	N	Z	4	22	15.3846	84.6154
Pocket_018_P1P2_O15371-Q99613-6ybd-xy.pdb	5	x	y	3	2	60	40
Pocket_018_P1P2_O94906-Q8WWY3-5o9z-GH.pdb	14	G	H	4	10	28.5714	71.4286
Pocket_018_P1P2_P07195-P07195-1i0z-BA.pdb	19	A	B	7	12	36.8421	63.1579
Pocket_018_P1P2_P11413-P11413-6jyu-AA.pdb	20	A	A	13	7	65	35
Pocket_018_P1P2_P39656-Q8TCJ2-6s7t-GA.pdb	24	A	G	2	22	8.33333	91.6667
Pocket_018_P1P2_P43686-P62195-5m32-eh.pdb	16	e	h	9	7	56.25	43.75
Pocket_018_P1P2_P50991-P78371-6qb8-DB.pdb	8	B	D	1	7	12.5	87.5
Pocket_018_P1P2_P55072-P55072-4ko8-BA.pdb	19	A	B	8	11	42.1053	57.8947
Pocket_018_P1P2_P55072-Q9BZE9-5ifs-BA.pdb	7	A	B	6	1	85.7143	14.2857
Pocket_018_P1P2_P62191-Q13200-6wjn-Bf.pdb	37	B	f	14	23	37.8378	62.1622
Pocket_018_P1P2_Q03518-Q03519-5u1d-AB.pdb	11	A	B	3	8	27.2727	72.7273
Pocket_019_P1P2_O14579-P53621-6u3v-AB.pdb	7	A	B	6	1	85.7143	14.2857
Pocket_019_P1P2_P12956-P13010-1jey-AB.pdb	15	A	B	11	4	73.3333	26.6667
Pocket_019_P1P2_P43686-P62333-5m32-ef.pdb	16	e	f	7	9	43.75	56.25
Pocket_019_P1P2_P48643-Q99832-6qb8-eh.pdb	56	e	h	13	43	23.2143	76.7857
Pocket_019_P1P2_P50991-P78371-6qb8-DB.pdb	13	B	D	7	6	53.8462	46.1538
Pocket_019_P1P2_P55072-P55072-4ko8-BA.pdb	20	A	B	11	9	55	45
Pocket_019_P1P2_Q03518-Q03519-5u1d-AB.pdb	7	A	B	2	5	28.5714	71.4286
Pocket_019_P1P2_Q16665-Q9NWT6-5jwp-BA.pdb	7	A	B	6	1	85.7143	14.2857
Pocket_020_P1P2_O14579-P53621-6u3v-AB.pdb	20	A	B	18	2	90	10
Pocket_020_P1P2_P07195-P07195-1i0z-BA.pdb	16	A	B	13	3	81.25	18.75
Pocket_020_P1P2_P40227-P49368-6qb8-zg.pdb	11	g	z	9	2	81.8182	18.1818
Pocket_020_P1P2_P55072-P55072-4ko8-BA.pdb	21	A	B	11	10	52.381	47.619
Pocket_020_P1P2_Q03518-Q03519-5u1d-AB.pdb	9	A	B	3	6	33.3333	66.6667
Pocket_021_P1P2_O14579-P53621-6u3v-AB.pdb	19	A	B	15	4	78.9474	21.0526
Pocket_021_P1P2_O15371-Q99613-6ybd-xy.pdb	21	x	y	9	12	42.8571	57.1429
Pocket_021_P1P2_P04843-Q8TCJ2-6s7t-EA.pdb	4	A	E	1	3	25	75
Pocket_021_P1P2_P12004-P28340-6tny-FA.pdb	7	A	F	4	3	57.1429	42.8571
Pocket_021_P1P2_P12956-P13010-1jey-AB.pdb	18	A	B	14	4	77.7778	22.2222
Pocket_021_P1P2_P17980-P25788-5t0g-FM.pdb	9	F	M	7	2	77.7778	22.2222
Pocket_021_P1P2_P55072-P55072-4ko8-BA.pdb	58	A	B	52	6	89.6552	10.3448
Pocket_021_P1P2_P55072-Q9BZE9-5ifs-BA.pdb	9	A	B	3	6	33.3333	66.6667
Pocket_022_P1P2_O60216-Q8N3U4-6qnx-BA.pdb	6	A	B	4	2	66.6667	33.3333
Pocket_022_P1P2_P07195-P07195-1i0z-BA.pdb	8	A	B	5	3	62.5	37.5
Pocket_022_P1P2_P12956-P13010-1jey-AB.pdb	7	A	B	4	3	57.1429	42.8571
Pocket_022_P1P2_P17980-P43686-5ln3-MK.pdb	11	K	M	7	4	63.6364	36.3636
Pocket_022_P1P2_P48643-P78371-6qb8-EB.pdb	13	B	E	7	6	53.8462	46.1538
Pocket_022_P1P2_P49137-P49137-1nxk-CA.pdb	10	A	C	5	5	50	50
Pocket_022_P1P2_P55072-P55072-4ko8-BA.pdb	8	A	B	3	5	37.5	62.5
Pocket_023_P1P2_O60216-Q8N3U4-6qnx-BA.pdb	13	A	B	4	9	30.7692	69.2308
Pocket_023_P1P2_P07195-P07195-1i0z-BA.pdb	6	A	B	1	5	16.6667	83.3333
Pocket_024_P1P2_P07195-P07195-1i0z-BA.pdb	16	A	B	6	10	37.5	62.5
Pocket_024_P1P2_P49137-P49137-1nxk-CA.pdb	10	A	C	6	4	60	40
Pocket_025_P1P2_P07195-P07195-1i0z-BA.pdb	7	A	B	4	3	57.1429	42.8571
Pocket_025_P1P2_P0CG48-P22314-6dc6-DC.pdb	9	C	D	4	5	44.4444	55.5556
Pocket_025_P1P2_P40227-P50990-6qb8-zq.pdb	37	q	z	11	26	29.7297	70.2703
Pocket_025_P1P2_P49137-P49137-1nxk-CA.pdb	9	A	C	7	2	77.7778	22.2222
Pocket_025_P1P2_P55072-P55072-4ko8-BA.pdb	5	A	B	3	2	60	40
Pocket_025_P1P2_Q03518-Q03519-5u1d-AB.pdb	20	A	B	15	5	75	25
Pocket_025_P1P2_Q92542-Q96BI3-7d8x-AC.pdb	21	A	C	17	4	80.9524	19.0476
Pocket_027_P1P2_P07195-P07195-1i0z-BA.pdb	12	A	B	9	3	75	25
Pocket_027_P1P2_P55072-P55072-4ko8-BA.pdb	26	A	B	11	15	42.3077	57.6923
Pocket_027_P1P2_P60228-Q99613-6ybd-vy.pdb	17	v	y	10	7	58.8235	41.1765
Pocket_028_P1P2_O94906-Q6P2Q9-5o9z-GA.pdb	17	A	G	12	5	70.5882	29.4118
Pocket_028_P1P2_P35998-Q13200-5t0g-Af.pdb	11	A	f	1	10	9.09091	90.9091
Pocket_029_P1P2_P12956-P78527-7k0y-BA.pdb	35	A	B	17	18	48.5714	51.4286
Pocket_029_P1P2_P49137-P49137-1nxk-CA.pdb	11	A	C	6	5	54.5455	45.4545
Pocket_030_P1P2_P49137-P49137-1nxk-CA.pdb	16	A	C	6	10	37.5	62.5
Pocket_030_P1P2_P55072-P55072-4ko8-BA.pdb	26	A	B	10	16	38.4615	61.5385
Pocket_030_P1P2_P62191-Q13200-6wjn-Bf.pdb	15	B	f	3	12	20	80
Pocket_031_P1P2_P07195-P07195-1i0z-BA.pdb	9	A	B	5	4	55.5556	44.4444
Pocket_032_P1P2_P07195-P07195-1i0z-BA.pdb	8	A	B	3	5	37.5	62.5
Pocket_032_P1P2_P49137-P49137-1nxk-CA.pdb	16	A	C	6	10	37.5	62.5
Pocket_033_P1P2_P07195-P07195-1i0z-BA.pdb	6	A	B	2	4	33.3333	66.6667
Pocket_033_P1P2_P49137-P49137-1nxk-CA.pdb	14	A	C	3	11	21.4286	78.5714
Pocket_035_P1P2_P49137-P49137-1nxk-CA.pdb	12	A	C	11	1	91.6667	8.33333
Pocket_036_P1P2_P12956-P78527-7k0y-BA.pdb	35	A	B	24	11	68.5714	31.4286
Pocket_036_P1P2_P62191-Q13200-6wjn-Bf.pdb	11	B	f	10	1	90.9091	9.09091
Pocket_038_P1P2_P12956-P78527-7k0y-BA.pdb	12	A	B	6	6	50	50
Pocket_039_P1P2_P49137-P49137-1nxk-CA.pdb	9	A	C	6	3	66.6667	33.3333
Pocket_040_P1P2_P55072-P55072-4ko8-BA.pdb	8	A	B	2	6	25	75
Pocket_042_P1P2_P49137-P49137-1nxk-CA.pdb	15	A	C	6	9	40	60
Pocket_043_P1P2_P49137-P49137-1nxk-CA.pdb	9	A	C	8	1	88.8889	11.1111
Pocket_043_P1P2_P55072-P55072-4ko8-BA.pdb	11	A	B	8	3	72.7273	27.2727
Pocket_044_P1P2_P55072-P55072-4ko8-BA.pdb	10	A	B	5	5	50	50
Pocket_046_P1P2_P55072-P55072-4ko8-BA.pdb	12	A	B	4	8	33.3333	66.6667
Pocket_047_P1P2_P55072-P55072-4ko8-BA.pdb	6	A	B	2	4	33.3333	66.6667
Pocket_078_P1P2_P12956-P78527-7k0y-BA.pdb	12	A	B	9	3	75	25
Pocket_093_P1P2_P13010-P78527-7k0y-CA.pdb	21	A	C	12	9	57.1429	42.8571
Pocket_118_P1P2_P13010-P78527-7k0y-CA.pdb	8	A	C	5	3	62.5	37.5

## Sheet: S5
Type_of_pockets	Name_Pockets	Aligned_crystallographic_structures	Cognate_ligand_of_aligned_crystallographic_structures
Interface	Pocket_001_P1_P11926-P54368-4zgy-A.pdb	2oo0	XAP_A_601.pdb
	Pocket_001_P1_P11926-P54368-4zgy-A.pdb	2oo0	N2P_A_700.pdb
	Pocket_001_P1_P11926-P54368-4zgy-A.pdb	7s3f	XAP_B_502.pdb
	Pocket_001_P1_P60953-Q9UQB8-4js0-A.pdb	1am4	GNP_D_678.pdb
	Pocket_001_P1_P60953-Q9UQB8-4js0-A.pdb	1nf3	GNP_A_200.pdb
	Pocket_001_P1_P60953-Q9UQB8-4js0-A.pdb	2odb	GCP_A_200.pdb
	Pocket_001_P1_P60953-Q9UQB8-4js0-A.pdb	2qrz	GCP_A_3639.pdb
	Pocket_001_P1_P60953-Q9UQB8-4js0-A.pdb	2wmn	GDP_B_1178.pdb
	Pocket_001_P1_P60953-Q9UQB8-4js0-A.pdb	3qbv	GDP_A_200.pdb
	Pocket_001_P1_P60953-Q9UQB8-4js0-A.pdb	4yc7	GNP_A_201.pdb
	Pocket_001_P1_P60953-Q9UQB8-4js0-A.pdb	4ydh	GNP_B_201.pdb
	Pocket_001_P1_P60953-Q9UQB8-4js0-A.pdb	5hzk	GDP_A_200.pdb
	Pocket_001_P1_P60953-Q9UQB8-4js0-A.pdb	5upk	GNP_C_200.pdb
	Pocket_001_P1_P60953-Q9UQB8-4js0-A.pdb	6siu	GDP_C_201.pdb
	Pocket_001_P1_P63104-P68431-2c1n-A.pdb	3rdh	3RD_D_246.pdb
	Pocket_001_P1_P63104-P68431-2c1n-A.pdb	4bg6	FAR_R_348.pdb
	Pocket_001_P1_P63104-P68431-2c1n-A.pdb	4ihl	1F5_A_302.pdb
	Pocket_001_P1_P63104-P68431-2c1n-A.pdb	5exa	5SO_B_302.pdb
	Pocket_001_P1_P63104-P68431-2c1n-A.pdb	6fn9	DW8_A_301.pdb
	Pocket_001_P1_P63104-P68431-2c1n-A.pdb	6fna	DWE_A_301.pdb
	Pocket_001_P1_P63104-P68431-2c1n-A.pdb	6fnb	DWQ_B_307.pdb
	Pocket_001_P1_P63104-P68431-2c1n-A.pdb	6fnc	DWK_B_301.pdb
	Pocket_001_P1_P63104-P68431-2c1n-A.pdb	6zfg	FSC_B_301.pdb
	Pocket_001_P1_P63104-P68431-2c1n-A.pdb	8a9g	QJK_A_302.pdb
	Pocket_001_P1_P63104-Q99683-6ejl-A.pdb	3rdh	3RD_A_246.pdb
	Pocket_001_P1_P63104-Q99683-6ejl-A.pdb	4bg6	FAR_R_348.pdb
	Pocket_001_P1_P63104-Q99683-6ejl-A.pdb	4ihl	1F5_B_302.pdb
	Pocket_001_P1_P63104-Q99683-6ejl-A.pdb	5exa	5SO_A_301.pdb
	Pocket_001_P1_P63104-Q99683-6ejl-A.pdb	5xy9	PE4_A_302.pdb
	Pocket_001_P1_P63104-Q99683-6ejl-A.pdb	6fn9	DW8_A_301.pdb
	Pocket_001_P1_P63104-Q99683-6ejl-A.pdb	6fna	DWE_B_301.pdb
	Pocket_001_P1_P63104-Q99683-6ejl-A.pdb	6fnb	DWQ_B_307.pdb
	Pocket_001_P1_P63104-Q99683-6ejl-A.pdb	6fnc	DWK_B_301.pdb
	Pocket_001_P1_P63104-Q99683-6ejl-A.pdb	6zfg	FSC_B_301.pdb
	Pocket_001_P1_P63104-Q99683-6ejl-A.pdb	8a9g	QJK_A_302.pdb
	Pocket_001_P1_P61586-Q07960-1tx4-B.pdb	1a2b	GSP_A_538.pdb
	Pocket_001_P1_P61586-Q07960-1tx4-B.pdb	1cc0	GDP_A_201.pdb
	Pocket_001_P1_P61586-Q07960-1tx4-B.pdb	1cxz	GSP_A_500.pdb
	Pocket_001_P1_P61586-Q07960-1tx4-B.pdb	1dpf	GDP_A_200.pdb
	Pocket_001_P1_P61586-Q07960-1tx4-B.pdb	1ftn	GDP_A_200.pdb
	Pocket_001_P1_P61586-Q07960-1tx4-B.pdb	1kmq	GNP_A_300.pdb
	Pocket_001_P1_P61586-Q07960-1tx4-B.pdb	1ow3	MGF_B_682.pdb
	Pocket_001_P1_P61586-Q07960-1tx4-B.pdb	1s1c	GNP_A_200.pdb
	Pocket_001_P1_P61586-Q07960-1tx4-B.pdb	3kz1	GSP_F_538.pdb
	Pocket_001_P1_P61586-Q07960-1tx4-B.pdb	3lw8	GDP_A_201.pdb
	Pocket_001_P1_P61586-Q07960-1tx4-B.pdb	3lwn	GDP_A_201.pdb
	Pocket_001_P1_P61586-Q07960-1tx4-B.pdb	3lxr	GDP_A_201.pdb
	Pocket_001_P1_P61586-Q07960-1tx4-B.pdb	3msx	GDP_A_181.pdb
	Pocket_001_P1_P61586-Q07960-1tx4-B.pdb	3msx	MGF_A_402.pdb
	Pocket_001_P1_P61586-Q07960-1tx4-B.pdb	4d0n	GDP_A_1182.pdb
	Pocket_001_P1_P61586-Q07960-1tx4-B.pdb	4xsg	GSP_A_201.pdb
	Pocket_001_P1_P61586-Q07960-1tx4-B.pdb	4xsh	GSP_A_201.pdb
	Pocket_001_P1_P61586-Q07960-1tx4-B.pdb	5a0f	GDP_A_200.pdb
	Pocket_001_P1_P61586-Q07960-1tx4-B.pdb	5c2k	GDP_A_503.pdb
	Pocket_001_P1_P61586-Q07960-1tx4-B.pdb	5c2k	AF3_A_502.pdb
	Pocket_001_P1_P61586-Q07960-1tx4-B.pdb	5hpy	MGF_B_201.pdb
	Pocket_001_P1_P61586-Q07960-1tx4-B.pdb	5irc	MGF_F_203.pdb
	Pocket_001_P1_P61586-Q07960-1tx4-B.pdb	5jcp	ALF_B_1203.pdb
	Pocket_001_P1_P61586-Q07960-1tx4-B.pdb	5jhh	RA0_B_201.pdb
	Pocket_001_P1_P61586-Q07960-1tx4-B.pdb	5m6x	MGF_B_203.pdb
	Pocket_001_P1_P61586-Q07960-1tx4-B.pdb	5m70	ALF_B_203.pdb
	Pocket_001_P1_P61586-Q07960-1tx4-B.pdb	6bc0	GSP_F_202.pdb
	Pocket_001_P1_P61586-Q07960-1tx4-B.pdb	6bca	GSP_F_202.pdb
	Pocket_001_P1_P61586-Q07960-1tx4-B.pdb	6bcb	GSP_F_201.pdb
	Pocket_001_P1_P61586-Q07960-1tx4-B.pdb	6kx2	GDP_A_200.pdb
	Pocket_001_P1_P61586-Q07960-1tx4-B.pdb	6v6m	DIO_A_203.pdb
	Pocket_001_P1_P61586-Q07960-1tx4-B.pdb	6v6m	GNP_A_201.pdb
	Pocket_001_P1_P61586-Q07960-1tx4-B.pdb	6v6u	DIO_A_203.pdb
	Pocket_001_P1_P61586-Q07960-1tx4-B.pdb	6v6v	DIO_A_203.pdb
	Pocket_001_P1_P61586-Q07960-1tx4-B.pdb	7g8g	LXA_A_502.pdb
	Pocket_001_P1_P61586-Q07960-1tx4-B.pdb	7g8h	YXU_B_502.pdb
	Pocket_001_P1_P61586-Q07960-1tx4-B.pdb	7g91	ZBH_A_201.pdb
	Pocket_001_P1_P61586-Q07960-1tx4-B.pdb	7g93	VW7_A_201.pdb
	Pocket_001_P1_P61586-Q07960-1tx4-B.pdb	7g95	W0Y_A_201.pdb
	Pocket_001_P1_P61586-Q07960-1tx4-B.pdb	7g99	ZE9_A_201.pdb
	Pocket_001_P1_P61586-Q07960-1tx4-B.pdb	7g9i	ZGQ_A_201.pdb
	Pocket_001_P1_P61586-Q07960-1tx4-B.pdb	7g9j	ZGX_A_501.pdb
	Pocket_001_P1_P61586-Q07960-1tx4-B.pdb	7qsc	GDP_D_201.pdb
	Pocket_001_P1_P61586-Q07960-1tx4-B.pdb	7qsc	MGF_D_202.pdb
	Pocket_001_P1_P61586-Q07960-1tx4-B.pdb	7qtm	GDP_B_201.pdb
	Pocket_001_P1_P61586-Q07960-1tx4-B.pdb	7qtm	MGF_B_202.pdb
	Pocket_001_P1_P61586-Q07960-1tx4-B.pdb	8fcb	GSP_F_301.pdb
	Pocket_001_P1_P61586-Q07960-1tx4-B.pdb	8fpw	DIO_A_204.pdb
	Pocket_001_P1_P61586-Q07960-1tx4-B.pdb	8fpx	DIO_A_203.pdb
	Pocket_001_P1_P61586-Q07960-1tx4-B.pdb	8t1c	GDP_E_200.pdb
	Pocket_001_P1_P52306-P61586-5zhx-D.pdb	5zhx	FAR_e_201.pdb
	Pocket_001_P1_P12004-P28340-6tny-F.pdb	8gl9	ZQW_A_305.pdb
	Pocket_001_P1_P12004-P28340-6tny-F.pdb	8gla	ZQZ_A_303.pdb
	Pocket_001_P1_P17980-P35998-5m32-g.pdb	5gjq	ADP_M_501.pdb
	Pocket_001_P1_P17980-P35998-5m32-g.pdb	5t0g	ATP_F_501.pdb
	Pocket_001_P1_P17980-P35998-5m32-g.pdb	5t0h	ADP_F_501.pdb
	Pocket_001_P1_P17980-P35998-5m32-g.pdb	5t0i	ATP_F_501.pdb
	Pocket_001_P1_P17980-P35998-5m32-g.pdb	5vfr	AGS_F_501.pdb
	Pocket_001_P1_P17980-P35998-5m32-g.pdb	6wjn	AGS_F_501.pdb
	Pocket_001_P1_P17980-P35998-5m32-g.pdb	8jri	ADP_F_501.pdb
	Pocket_001_P1_P17980-P35998-5m32-g.pdb	8jti	ADP_F_501.pdb
	Pocket_001_P1_P17980-P35998-5m32-g.pdb	9e8j	ADP_D_501.pdb
	Pocket_001_P2_P15056-P63104-6u2h-A.pdb	3rdh	3RD_A_246.pdb
	Pocket_001_P2_P15056-P63104-6u2h-A.pdb	4bg6	FAR_R_348.pdb
	Pocket_001_P2_P15056-P63104-6u2h-A.pdb	4ihl	1F5_A_302.pdb
	Pocket_001_P2_P15056-P63104-6u2h-A.pdb	5exa	5SO_A_301.pdb
	Pocket_001_P2_P15056-P63104-6u2h-A.pdb	5xy9	PE4_A_302.pdb
	Pocket_001_P2_P15056-P63104-6u2h-A.pdb	6fn9	DW8_A_301.pdb
	Pocket_001_P2_P15056-P63104-6u2h-A.pdb	6fna	DWE_B_301.pdb
	Pocket_001_P2_P15056-P63104-6u2h-A.pdb	6fnb	DWQ_B_307.pdb
	Pocket_001_P2_P15056-P63104-6u2h-A.pdb	6fnc	DWK_B_301.pdb
	Pocket_001_P2_P15056-P63104-6u2h-A.pdb	6zfg	FSC_A_302.pdb
	Pocket_001_P2_P15056-P63104-6u2h-A.pdb	8a9g	QJK_A_302.pdb
	Pocket_001_P2_P28070-P28072-5le5-b.pdb	4r67	3BV_H_301.pdb
	Pocket_001_P2_P28070-P28072-5le5-b.pdb	5a0q	KNM_I_300.pdb
	Pocket_001_P2_P28070-P28072-5le5-b.pdb	5lez	OAS_d_3.pdb
	Pocket_001_P2_P28070-P28072-5le5-b.pdb	5lez	6VA_d_4.pdb
	Pocket_001_P2_P28070-P28072-5le5-b.pdb	5lf1	6VC_N_307.pdb
	Pocket_001_P2_P28070-P28072-5le5-b.pdb	5lf3	BO2_b_305.pdb
	Pocket_001_P2_P28070-P28072-5le5-b.pdb	5lf4	6V7_b_304.pdb
	Pocket_001_P2_P28070-P28072-5le5-b.pdb	5lf7	6V8_b_304.pdb
	Pocket_001_P2_P28070-P28072-5le5-b.pdb	8cvr	LDZ_H_301.pdb
	Pocket_001_P2_P28070-P28072-5le5-b.pdb	8cvs	LDZ_b_301.pdb
	Pocket_001_P2_P17980-P62333-5m32-f.pdb	5gjq	ADP_L_401.pdb
	Pocket_001_P2_P17980-P62333-5m32-f.pdb	5t0g	ATP_E_401.pdb
	Pocket_001_P2_P17980-P62333-5m32-f.pdb	5t0h	ADP_E_401.pdb
	Pocket_001_P2_P40818-P63104-6f09-P.pdb	3rdh	3RD_A_246.pdb
	Pocket_001_P2_P40818-P63104-6f09-P.pdb	4bg6	FAR_R_348.pdb
	Pocket_001_P2_P40818-P63104-6f09-P.pdb	4ihl	1F5_A_302.pdb
	Pocket_001_P2_P40818-P63104-6f09-P.pdb	5exa	5SO_A_301.pdb
	Pocket_001_P2_P40818-P63104-6f09-P.pdb	6fn9	DW8_A_301.pdb
	Pocket_001_P2_P40818-P63104-6f09-P.pdb	6fna	DWE_A_301.pdb
	Pocket_001_P2_P40818-P63104-6f09-P.pdb	6fnb	DWQ_B_307.pdb
	Pocket_001_P2_P40818-P63104-6f09-P.pdb	6fnc	DWK_B_301.pdb
	Pocket_001_P2_P40818-P63104-6f09-P.pdb	6zfg	FSC_A_302.pdb
	Pocket_001_P2_P40818-P63104-6f09-P.pdb	8a9g	QJK_A_302.pdb
	Pocket_002_P2_P49137-Q16539-2okr-D.pdb	8x3m	B8Z_A_401.pdb
	Pocket_002_P2_P48643-Q99832-6qb8-h.pdb	7nvo	ADP_q_601.pdb
	Pocket_002_P2_P48643-Q99832-6qb8-h.pdb	7nvo	AF3_q_603.pdb
	Pocket_002_P2_P48643-Q99832-6qb8-h.pdb	7x3j	ATP_H_601.pdb
	Pocket_002_P2_P48643-Q99832-6qb8-h.pdb	7x3u	ADP_H_601.pdb
	Pocket_002_P2_P48643-Q99832-6qb8-h.pdb	8sfe	ADP_h_601.pdb
	Pocket_002_P2_P48643-Q99832-6qb8-h.pdb	8sgq	ADP_h_601.pdb
	Pocket_003_P1_P28482-Q15121-4iz7-A.pdb	7w5o	MLA_A_406.pdb
	Pocket_003_P1_P07237-P07237-4ju5-B.pdb	3uem	D1D_A_2815.pdb
	Pocket_003_P1_P12004-Q15054-1u76-E.pdb	3vkx	T3_A_301.pdb
	Pocket_003_P1_P12004-Q15054-1u76-E.pdb	3wgw	T2B_A_301.pdb
	Pocket_003_P1_P12004-Q15054-1u76-E.pdb	8gl9	ZQW_A_303.pdb
	Pocket_003_P1_P12004-Q15054-1u76-E.pdb	8gla	ZQZ_B_301.pdb
	Pocket_003_P1_P12004-P40937-6vvo-H.pdb	3vkx	T3_A_301.pdb
	Pocket_003_P1_P12004-P40937-6vvo-H.pdb	3wgw	T2B_A_301.pdb
	Pocket_003_P1_P12004-P40937-6vvo-H.pdb	8gl9	ZQW_A_303.pdb
	Pocket_003_P1_P12004-P40937-6vvo-H.pdb	8gla	ZQZ_B_301.pdb
	Pocket_004_P1_O14786-P15692-4deq-B.pdb	3i97	8DR_A_156.pdb
	Pocket_004_P1_O14786-P15692-4deq-B.pdb	5ijr	HRG_A_501.pdb
	Pocket_004_P1_O14786-P15692-4deq-B.pdb	5iyy	R40_A_501.pdb
	Pocket_004_P1_O14786-P15692-4deq-B.pdb	5j1x	AR5_A_501.pdb
	Pocket_004_P1_O14786-P15692-4deq-B.pdb	5jhk	6K8_A_501.pdb
	Pocket_004_P1_O14786-P15692-4deq-B.pdb	6fmc	DUE_A_501.pdb
	Pocket_004_P1_O14786-P15692-4deq-B.pdb	6fmf	DUE_A_501.pdb
Allosteric-like	Pocket_001_P1_P06493-P33552-6gu2-A.pdb	5hq0	LZ9_A_301.pdb
	Pocket_001_P1_P06493-P33552-6gu2-A.pdb	5lqf	4SP_A_301.pdb
	Pocket_001_P1_P06493-P33552-6gu2-A.pdb	6gu3	FB8_A_301.pdb
	Pocket_001_P1_P06493-P33552-6gu2-A.pdb	6gu4	FC8_A_301.pdb
	Pocket_001_P1_P06493-P33552-6gu2-A.pdb	6gu6	1QK_A_301.pdb
	Pocket_001_P1_P06493-P33552-6gu2-A.pdb	6gu7	FB8_A_301.pdb
	Pocket_001_P1_P06730-Q13541-4ued-A.pdb	1ipb	GTA_A_1000.pdb
	Pocket_001_P1_P06730-Q13541-4ued-A.pdb	1ipc	MGP_A_1000.pdb
	Pocket_001_P1_P06730-Q13541-4ued-A.pdb	1wkw	GTA_A_1000.pdb
	Pocket_001_P1_P06730-Q13541-4ued-A.pdb	2v8w	MGO_A_1218.pdb
	Pocket_001_P1_P06730-Q13541-4ued-A.pdb	2v8x	MGQ_A_1218.pdb
	Pocket_001_P1_P06730-Q13541-4ued-A.pdb	2v8y	MGV_A_1218.pdb
	Pocket_001_P1_P06730-Q13541-4ued-A.pdb	2w97	MGO_A_1218.pdb
	Pocket_001_P1_P06730-Q13541-4ued-A.pdb	3am7	MGP_A_1000.pdb
	Pocket_001_P1_P06730-Q13541-4ued-A.pdb	4aza	MGO_A_1218.pdb
	Pocket_001_P1_P06730-Q13541-4ued-A.pdb	4dt6	6LI_A_1001.pdb
	Pocket_001_P1_P06730-Q13541-4ued-A.pdb	4dum	HLI_A_1001.pdb
	Pocket_001_P1_P06730-Q13541-4ued-A.pdb	4tpw	MGP_A_301.pdb
	Pocket_001_P1_P06730-Q13541-4ued-A.pdb	4tqb	MGT_A_301.pdb
	Pocket_001_P1_P06730-Q13541-4ued-A.pdb	4tqc	M7G_A_301.pdb
	Pocket_001_P1_P06730-Q13541-4ued-A.pdb	5ehc	5NX_A_301.pdb
	Pocket_001_P1_P06730-Q13541-4ued-A.pdb	5ei3	5O8_A_301.pdb
	Pocket_001_P1_P06730-Q13541-4ued-A.pdb	5eir	5O8_A_301.pdb
	Pocket_001_P1_P06730-Q13541-4ued-A.pdb	5ekv	5PQ_A_301.pdb
	Pocket_001_P1_P06730-Q13541-4ued-A.pdb	5t46	MGP_A_301.pdb
	Pocket_001_P1_P06730-Q13541-4ued-A.pdb	5zjy	MGP_A_1001.pdb
	Pocket_001_P1_P06730-Q13541-4ued-A.pdb	5zjz	MGT_A_301.pdb
	Pocket_001_P1_P06730-Q13541-4ued-A.pdb	5zk5	MGT_A_1001.pdb
	Pocket_001_P1_P06730-Q13541-4ued-A.pdb	5zk7	MGT_A_1001.pdb
	Pocket_001_P1_P06730-Q13541-4ued-A.pdb	5zk9	MGP_A_1001.pdb
	Pocket_001_P1_P06730-Q13541-4ued-A.pdb	7d6y	MGO_A_301.pdb
	Pocket_001_P1_P06730-Q13541-4ued-A.pdb	7meu	MGP_A_1000.pdb
	Pocket_001_P1_P06730-Q13541-4ued-A.pdb	7xtp	MGO_A_301.pdb
	Pocket_001_P1_P06730-Q13541-4ued-A.pdb	8sx4	WXL_A_301.pdb
	Pocket_001_P1_P10809-P61604-6mrc-A.pdb	4pj1	ADP_D_601.pdb
	Pocket_001_P1_P10809-P61604-6mrc-A.pdb	6mrd	ADP_E_601.pdb
	Pocket_001_P1_P10809-P61604-6mrc-A.pdb	8g7o	ATP_D_601.pdb
	Pocket_001_P1_P12004-P26358-6k3a-A.pdb	8gla	ZQZ_A_303.pdb
	Pocket_001_P1_P28482-Q15121-4iz7-A.pdb	1pme	SB2_A_1001.pdb
	Pocket_001_P1_P28482-Q15121-4iz7-A.pdb	1tvo	FRZ_A_1001.pdb
	Pocket_001_P1_P28482-Q15121-4iz7-A.pdb	1wzy	F29_A_1001.pdb
	Pocket_001_P1_P28482-Q15121-4iz7-A.pdb	2ojg	19A_A_360.pdb
	Pocket_001_P1_P28482-Q15121-4iz7-A.pdb	2oji	33A_A_360.pdb
	Pocket_001_P1_P28482-Q15121-4iz7-A.pdb	2ojj	82A_A_360.pdb
	Pocket_001_P1_P28482-Q15121-4iz7-A.pdb	2y9q	ANP_A_1359.pdb
	Pocket_001_P1_P28482-Q15121-4iz7-A.pdb	3i5z	Z48_A_401.pdb
	Pocket_001_P1_P28482-Q15121-4iz7-A.pdb	3i60	E86_A_401.pdb
	Pocket_001_P1_P28482-Q15121-4iz7-A.pdb	3sa0	NRA_A_361.pdb
	Pocket_001_P1_P28482-Q15121-4iz7-A.pdb	3tei	ANP_A_401.pdb
	Pocket_001_P1_P28482-Q15121-4iz7-A.pdb	3w55	1FM_A_401.pdb
	Pocket_001_P1_P28482-Q15121-4iz7-A.pdb	4fmq	ANP_A_401.pdb
	Pocket_001_P1_P28482-Q15121-4iz7-A.pdb	4fux	E75_A_401.pdb
	Pocket_001_P1_P28482-Q15121-4iz7-A.pdb	4fuy	EK2_A_401.pdb
	Pocket_001_P1_P28482-Q15121-4iz7-A.pdb	4fv0	EK3_A_401.pdb
	Pocket_001_P1_P28482-Q15121-4iz7-A.pdb	4fv1	EK4_A_401.pdb
	Pocket_001_P1_P28482-Q15121-4iz7-A.pdb	4fv2	EK5_A_401.pdb
	Pocket_001_P1_P28482-Q15121-4iz7-A.pdb	4fv3	EK6_A_401.pdb
	Pocket_001_P1_P28482-Q15121-4iz7-A.pdb	4fv4	EK7_A_401.pdb
	Pocket_001_P1_P28482-Q15121-4iz7-A.pdb	4fv5	EK9_A_401.pdb
	Pocket_001_P1_P28482-Q15121-4iz7-A.pdb	4fv6	E57_A_401.pdb
	Pocket_001_P1_P28482-Q15121-4iz7-A.pdb	4fv7	E94_A_401.pdb
	Pocket_001_P1_P28482-Q15121-4iz7-A.pdb	4fv8	E63_A_401.pdb
	Pocket_001_P1_P28482-Q15121-4iz7-A.pdb	4fv9	E71_A_401.pdb
	Pocket_001_P1_P28482-Q15121-4iz7-A.pdb	4g6n	EK0_A_401.pdb
	Pocket_001_P1_P28482-Q15121-4iz7-A.pdb	4g6o	E28_A_401.pdb
	Pocket_001_P1_P28482-Q15121-4iz7-A.pdb	4h3p	ANP_A_401.pdb
	Pocket_001_P1_P28482-Q15121-4iz7-A.pdb	4h3q	ANP_A_401.pdb
	Pocket_001_P1_P28482-Q15121-4iz7-A.pdb	4iz5	ADP_A_900.pdb
	Pocket_001_P1_P28482-Q15121-4iz7-A.pdb	4n0s	DHC_A_401.pdb
	Pocket_001_P1_P28482-Q15121-4iz7-A.pdb	4nif	ANP_E_401.pdb
	Pocket_001_P1_P28482-Q15121-4iz7-A.pdb	4o6e	2SH_A_401.pdb
	Pocket_001_P1_P28482-Q15121-4iz7-A.pdb	4qp1	EMU_A_401.pdb
	Pocket_001_P1_P28482-Q15121-4iz7-A.pdb	4qp2	36R_A_401.pdb
	Pocket_001_P1_P28482-Q15121-4iz7-A.pdb	4qp3	36Q_A_401.pdb
	Pocket_001_P1_P28482-Q15121-4iz7-A.pdb	4qp4	36O_A_401.pdb
	Pocket_001_P1_P28482-Q15121-4iz7-A.pdb	4qp6	36N_A_401.pdb
	Pocket_001_P1_P28482-Q15121-4iz7-A.pdb	4qp7	363_A_401.pdb
	Pocket_001_P1_P28482-Q15121-4iz7-A.pdb	4qp8	362_A_401.pdb
	Pocket_001_P1_P28482-Q15121-4iz7-A.pdb	4qp9	35X_A_401.pdb
	Pocket_001_P1_P28482-Q15121-4iz7-A.pdb	4qpa	35W_A_401.pdb
	Pocket_001_P1_P28482-Q15121-4iz7-A.pdb	4qta	38Z_A_411.pdb
	Pocket_001_P1_P28482-Q15121-4iz7-A.pdb	4qte	390_A_430.pdb
	Pocket_001_P1_P28482-Q15121-4iz7-A.pdb	4xj0	41B_A_401.pdb
	Pocket_001_P1_P28482-Q15121-4iz7-A.pdb	4zxt	CAQ_A_401.pdb
	Pocket_001_P1_P28482-Q15121-4iz7-A.pdb	4zzm	CQ6_A_1357.pdb
	Pocket_001_P1_P28482-Q15121-4iz7-A.pdb	4zzn	CQ8_A_1355.pdb
	Pocket_001_P1_P28482-Q15121-4iz7-A.pdb	4zzo	CQ3_A_1357.pdb
	Pocket_001_P1_P28482-Q15121-4iz7-A.pdb	5ax3	5ID_A_401.pdb
	Pocket_001_P1_P28482-Q15121-4iz7-A.pdb	5bue	4V8_A_401.pdb
	Pocket_001_P1_P28482-Q15121-4iz7-A.pdb	5bui	4V9_A_402.pdb
	Pocket_001_P1_P28482-Q15121-4iz7-A.pdb	5buj	4VB_A_401.pdb
	Pocket_001_P1_P28482-Q15121-4iz7-A.pdb	5bvd	4VF_A_401.pdb
	Pocket_001_P1_P28482-Q15121-4iz7-A.pdb	5bve	4VG_A_401.pdb
	Pocket_001_P1_P28482-Q15121-4iz7-A.pdb	5bvf	4VJ_A_401.pdb
	Pocket_001_P1_P28482-Q15121-4iz7-A.pdb	5k4i	6QB_A_401.pdb
	Pocket_001_P1_P28482-Q15121-4iz7-A.pdb	5lcj	6TS_A_401.pdb
	Pocket_001_P1_P28482-Q15121-4iz7-A.pdb	5lck	6TT_A_405.pdb
	Pocket_001_P1_P28482-Q15121-4iz7-A.pdb	5ngu	8X2_A_403.pdb
	Pocket_001_P1_P28482-Q15121-4iz7-A.pdb	5nhf	8X5_A_402.pdb
	Pocket_001_P1_P28482-Q15121-4iz7-A.pdb	5nhh	8XH_A_404.pdb
	Pocket_001_P1_P28482-Q15121-4iz7-A.pdb	5nhj	8XE_A_403.pdb
	Pocket_001_P1_P28482-Q15121-4iz7-A.pdb	5nhl	8XB_A_402.pdb
	Pocket_001_P1_P28482-Q15121-4iz7-A.pdb	5nho	8XN_A_402.pdb
	Pocket_001_P1_P28482-Q15121-4iz7-A.pdb	5nhp	8XK_A_403.pdb
	Pocket_001_P1_P28482-Q15121-4iz7-A.pdb	5nhv	8QB_A_402.pdb
	Pocket_001_P1_P28482-Q15121-4iz7-A.pdb	5v60	ACP_A_401.pdb
	Pocket_001_P1_P28482-Q15121-4iz7-A.pdb	5v61	FRZ_I_801.pdb
	Pocket_001_P1_P28482-Q15121-4iz7-A.pdb	5v61	90A_I_802.pdb
	Pocket_001_P1_P28482-Q15121-4iz7-A.pdb	5v62	AKS_A_407.pdb
	Pocket_001_P1_P28482-Q15121-4iz7-A.pdb	5v62	FRZ_A_406.pdb
	Pocket_001_P1_P28482-Q15121-4iz7-A.pdb	5wp1	B7S_A_401.pdb
	Pocket_001_P1_P28482-Q15121-4iz7-A.pdb	6dmg	EK6_A_407.pdb
	Pocket_001_P1_P28482-Q15121-4iz7-A.pdb	6g54	6H3_A_403.pdb
	Pocket_001_P1_P28482-Q15121-4iz7-A.pdb	6g8x	EQT_A_404.pdb
	Pocket_001_P1_P28482-Q15121-4iz7-A.pdb	6g8x	EQT_A_403.pdb
	Pocket_001_P1_P28482-Q15121-4iz7-A.pdb	6g91	EQW_A_403.pdb
	Pocket_001_P1_P28482-Q15121-4iz7-A.pdb	6g92	ERZ_A_404.pdb
	Pocket_001_P1_P28482-Q15121-4iz7-A.pdb	6g93	EU2_A_406.pdb
	Pocket_001_P1_P28482-Q15121-4iz7-A.pdb	6g97	EQZ_A_407.pdb
	Pocket_001_P1_P28482-Q15121-4iz7-A.pdb	6g9a	ESQ_A_404.pdb
	Pocket_001_P1_P28482-Q15121-4iz7-A.pdb	6g9d	ER8_A_406.pdb
	Pocket_001_P1_P28482-Q15121-4iz7-A.pdb	6g9h	ERW_A_405.pdb
	Pocket_001_P1_P28482-Q15121-4iz7-A.pdb	6g9j	ERK_A_403.pdb
	Pocket_001_P1_P28482-Q15121-4iz7-A.pdb	6g9k	ESK_A_404.pdb
	Pocket_001_P1_P28482-Q15121-4iz7-A.pdb	6g9m	ESW_A_404.pdb
	Pocket_001_P1_P28482-Q15121-4iz7-A.pdb	6g9n	ESN_A_407.pdb
	Pocket_001_P1_P28482-Q15121-4iz7-A.pdb	6gdm	F3Z_A_404.pdb
	Pocket_001_P1_P28482-Q15121-4iz7-A.pdb	6gdq	EVK_A_407.pdb
	Pocket_001_P1_P28482-Q15121-4iz7-A.pdb	6ge0	EVQ_A_406.pdb
	Pocket_001_P1_P28482-Q15121-4iz7-A.pdb	6gjb	F0H_A_406.pdb
	Pocket_001_P1_P28482-Q15121-4iz7-A.pdb	6gjd	F0E_A_411.pdb
	Pocket_001_P1_P28482-Q15121-4iz7-A.pdb	6opg	ANP_A_401.pdb
	Pocket_001_P1_P28482-Q15121-4iz7-A.pdb	6oph	6QB_A_401.pdb
	Pocket_001_P1_P28482-Q15121-4iz7-A.pdb	6opi	N0V_A_401.pdb
	Pocket_001_P1_P28482-Q15121-4iz7-A.pdb	6q7k	2AI_A_402.pdb
	Pocket_001_P1_P28482-Q15121-4iz7-A.pdb	6q7s	IPH_A_403.pdb
	Pocket_001_P1_P28482-Q15121-4iz7-A.pdb	6q7t	HOW_A_402.pdb
	Pocket_001_P1_P28482-Q15121-4iz7-A.pdb	6q7t	HOW_A_403.pdb
	Pocket_001_P1_P28482-Q15121-4iz7-A.pdb	6qa1	HVK_A_403.pdb
	Pocket_001_P1_P28482-Q15121-4iz7-A.pdb	6qa1	HVK_A_406.pdb
	Pocket_001_P1_P28482-Q15121-4iz7-A.pdb	6qa3	PZO_A_402.pdb
	Pocket_001_P1_P28482-Q15121-4iz7-A.pdb	6qa4	HRZ_A_403.pdb
	Pocket_001_P1_P28482-Q15121-4iz7-A.pdb	6qag	HUH_A_405.pdb
	Pocket_001_P1_P28482-Q15121-4iz7-A.pdb	6qag	HUH_A_404.pdb
	Pocket_001_P1_P28482-Q15121-4iz7-A.pdb	6qah	HVB_A_402.pdb
	Pocket_001_P1_P28482-Q15121-4iz7-A.pdb	6qaw	HVE_A_402.pdb
	Pocket_001_P1_P28482-Q15121-4iz7-A.pdb	6rq4	KE8_A_402.pdb
	Pocket_001_P1_P28482-Q15121-4iz7-A.pdb	6slg	LHZ_A_401.pdb
	Pocket_001_P1_P28482-Q15121-4iz7-A.pdb	7auv	RYW_A_405.pdb
	Pocket_001_P1_P28482-Q15121-4iz7-A.pdb	7nqq	UMN_A_406.pdb
	Pocket_001_P1_P28482-Q15121-4iz7-A.pdb	7nqw	UNW_A_405.pdb
	Pocket_001_P1_P28482-Q15121-4iz7-A.pdb	7nr3	UO5_A_403.pdb
	Pocket_001_P1_P28482-Q15121-4iz7-A.pdb	7nr5	UOH_A_405.pdb
	Pocket_001_P1_P28482-Q15121-4iz7-A.pdb	7nr8	UOE_A_408.pdb
	Pocket_001_P1_P28482-Q15121-4iz7-A.pdb	7nr9	UOW_A_402.pdb
	Pocket_001_P1_P28482-Q15121-4iz7-A.pdb	7opm	08G_A_401.pdb
	Pocket_001_P1_P28482-Q15121-4iz7-A.pdb	7w5o	5ID_A_401.pdb
	Pocket_001_P1_P28482-Q15121-4iz7-A.pdb	7x4u	5ID_A_401.pdb
	Pocket_001_P1_P28482-Q15121-4iz7-A.pdb	7xc1	5ID_A_401.pdb
	Pocket_001_P1_P28482-Q15121-4iz7-A.pdb	8ao2	NXI_A_403.pdb
	Pocket_001_P1_P28482-Q15121-4iz7-A.pdb	8ao3	NYX_A_403.pdb
	Pocket_001_P1_P28482-Q15121-4iz7-A.pdb	8ao4	N8U_A_404.pdb
	Pocket_001_P1_P28482-Q15121-4iz7-A.pdb	8ao5	N6K_A_404.pdb
	Pocket_001_P1_P28482-Q15121-4iz7-A.pdb	8ao6	N9F_A_406.pdb
	Pocket_001_P1_P28482-Q15121-4iz7-A.pdb	8ao7	N3X_A_405.pdb
	Pocket_001_P1_P28482-Q15121-4iz7-A.pdb	8ao8	N5U_A_404.pdb
	Pocket_001_P1_P28482-Q15121-4iz7-A.pdb	8ao9	N4F_A_406.pdb
	Pocket_001_P1_P28482-Q15121-4iz7-A.pdb	8aoa	N83_A_406.pdb
	Pocket_001_P1_P28482-Q15121-4iz7-A.pdb	8aoa	OZU_A_407.pdb
	Pocket_001_P1_P28482-Q15121-4iz7-A.pdb	8aob	NB3_A_403.pdb
	Pocket_001_P1_P28482-Q15121-4iz7-A.pdb	8aoc	N3O_A_404.pdb
	Pocket_001_P1_P28482-Q15121-4iz7-A.pdb	8aod	NY0_A_404.pdb
	Pocket_001_P1_P28482-Q15121-4iz7-A.pdb	8aoe	N6U_A_404.pdb
	Pocket_001_P1_P28482-Q15121-4iz7-A.pdb	8aof	N4U_A_404.pdb
	Pocket_001_P1_P28482-Q15121-4iz7-A.pdb	8aog	N29_A_406.pdb
	Pocket_001_P1_P28482-Q15121-4iz7-A.pdb	8aog	N29_A_404.pdb
	Pocket_001_P1_P28482-Q15121-4iz7-A.pdb	8aoh	N96_A_405.pdb
	Pocket_001_P1_P28482-Q15121-4iz7-A.pdb	8aoi	NX0_A_405.pdb
	Pocket_001_P1_P28482-Q15121-4iz7-A.pdb	8aoj	N8L_A_407.pdb
	Pocket_001_P1_P28482-Q15121-4iz7-A.pdb	8psr	ANP_A_401.pdb
	Pocket_001_P1_P28482-Q15121-4iz7-A.pdb	8pst	AN2_A_401.pdb
	Pocket_001_P1_P28482-Q15121-4iz7-A.pdb	8psw	AN2_A_401.pdb
	Pocket_001_P1_P28482-Q15121-4iz7-A.pdb	8psy	AN2_A_401.pdb
	Pocket_001_P1_P28482-Q15121-4iz7-A.pdb	8pt0	ANP_A_401.pdb
	Pocket_001_P1_P28482-Q15121-4iz7-A.pdb	8pt1	ANP_A_401.pdb
	Pocket_001_P1_P28482-Q15121-4iz7-A.pdb	8pt3	ANP_A_405.pdb
	Pocket_001_P1_P28482-Q15121-4iz7-A.pdb	8pt5	ANP_A_401.pdb
	Pocket_001_P1_P28482-Q15121-4iz7-A.pdb	8r5f	ANP_A_401.pdb
	Pocket_001_P1_P28482-Q15121-4iz7-A.pdb	8u8j	WAL_A_401.pdb
	Pocket_001_P1_P28482-Q15121-4iz7-A.pdb	8u8k	W8U_A_401.pdb
	Pocket_001_P1_P28482-Q15121-4iz7-A.pdb	8zjv	5ID_A_401.pdb
	Pocket_001_P1_P40227-Q99832-7lum-A.pdb	7nvl	ADP_Z_601.pdb
	Pocket_001_P1_P40227-Q99832-7lum-A.pdb	7nvm	ADP_Z_601.pdb
	Pocket_001_P1_P40227-Q99832-7lum-A.pdb	7nvn	ADP_z_601.pdb
	Pocket_001_P1_P40227-Q99832-7lum-A.pdb	7nvo	ADP_Q_601.pdb
	Pocket_001_P1_P40227-Q99832-7lum-A.pdb	7trg	ADP_I_602.pdb
	Pocket_001_P1_P40227-Q99832-7lum-A.pdb	7ttn	ADP_I_602.pdb
	Pocket_001_P1_P40227-Q99832-7lum-A.pdb	7ttt	ADP_I_602.pdb
	Pocket_001_P1_P40227-Q99832-7lum-A.pdb	7tub	ADP_I_602.pdb
	Pocket_001_P1_P40227-Q99832-7lum-A.pdb	7wz3	ADP_z_601.pdb
	Pocket_001_P1_P40227-Q99832-7lum-A.pdb	7x0s	ADP_z_601.pdb
	Pocket_001_P1_P40227-Q99832-7lum-A.pdb	7x0v	ADP_z_601.pdb
	Pocket_001_P1_P40227-Q99832-7lum-A.pdb	7x3j	ATP_z_601.pdb
	Pocket_001_P1_P40227-Q99832-7lum-A.pdb	7x3u	ADP_z_601.pdb
	Pocket_001_P1_P40227-Q99832-7lum-A.pdb	8i1u	ADP_F_601.pdb
	Pocket_001_P1_P40227-Q99832-7lum-A.pdb	8sfe	ADP_z_601.pdb
	Pocket_001_P1_P40227-Q99832-7lum-A.pdb	8sff	ADP_z_601.pdb
	Pocket_001_P1_P40227-Q99832-7lum-A.pdb	8sg8	ADP_Z_601.pdb
	Pocket_001_P1_P40227-Q99832-7lum-A.pdb	8sg9	ADP_z_601.pdb
	Pocket_001_P1_P40227-Q99832-7lum-A.pdb	8sgc	ADP_z_601.pdb
	Pocket_001_P1_P40227-Q99832-7lum-A.pdb	8sgl	ADP_Z_601.pdb
	Pocket_001_P1_P40227-Q99832-7lum-A.pdb	8sgq	ADP_b_601.pdb
	Pocket_001_P1_P40227-Q99832-7lum-A.pdb	8sh9	ADP_z_601.pdb
	Pocket_001_P1_P40227-Q99832-7lum-A.pdb	8sha	ADP_z_601.pdb
	Pocket_001_P1_P40227-Q99832-7lum-A.pdb	8shd	ADP_z_601.pdb
	Pocket_001_P1_P40227-Q99832-7lum-A.pdb	8she	ADP_z_601.pdb
	Pocket_001_P1_P40227-Q99832-7lum-A.pdb	8shf	ADP_z_601.pdb
	Pocket_001_P1_P40227-Q99832-7lum-A.pdb	8shg	ADP_z_601.pdb
	Pocket_001_P1_P40227-Q99832-7lum-A.pdb	8shl	ADP_z_601.pdb
	Pocket_001_P1_P40227-Q99832-7lum-A.pdb	8shn	ADP_z_601.pdb
	Pocket_001_P1_P40227-Q99832-7lum-A.pdb	8sho	ADP_z_601.pdb
	Pocket_001_P1_P40227-Q99832-7lum-A.pdb	8shp	ADP_z_601.pdb
	Pocket_001_P1_P40227-Q99832-7lum-A.pdb	8shq	ADP_z_601.pdb
	Pocket_001_P1_P40227-Q99832-7lum-A.pdb	8sht	ADP_z_601.pdb
	Pocket_001_P1_P60953-Q07960-2ngr-A.pdb	1am4	GNP_D_678.pdb
	Pocket_001_P1_P60953-Q07960-2ngr-A.pdb	1nf3	GNP_A_200.pdb
	Pocket_001_P1_P60953-Q07960-2ngr-A.pdb	2odb	GCP_A_200.pdb
	Pocket_001_P1_P60953-Q07960-2ngr-A.pdb	2qrz	GCP_A_3639.pdb
	Pocket_001_P1_P60953-Q07960-2ngr-A.pdb	2wmn	GDP_B_1178.pdb
	Pocket_001_P1_P60953-Q07960-2ngr-A.pdb	3qbv	GDP_A_200.pdb
	Pocket_001_P1_P60953-Q07960-2ngr-A.pdb	4js0	GNP_A_201.pdb
	Pocket_001_P1_P60953-Q07960-2ngr-A.pdb	4yc7	GNP_A_201.pdb
	Pocket_001_P1_P60953-Q07960-2ngr-A.pdb	4ydh	GNP_D_201.pdb
	Pocket_001_P1_P60953-Q07960-2ngr-A.pdb	5hzk	GDP_A_200.pdb
	Pocket_001_P1_P60953-Q07960-2ngr-A.pdb	5upk	GNP_C_200.pdb
	Pocket_001_P1_P60953-Q07960-2ngr-A.pdb	6siu	GDP_C_201.pdb
	Pocket_001_P1_P61586-Q13464-1s1c-A.pdb	1a2b	GSP_A_538.pdb
	Pocket_001_P1_P61586-Q13464-1s1c-A.pdb	1cc0	GDP_A_201.pdb
	Pocket_001_P1_P61586-Q13464-1s1c-A.pdb	1cxz	GSP_A_500.pdb
	Pocket_001_P1_P61586-Q13464-1s1c-A.pdb	1dpf	GDP_A_200.pdb
	Pocket_001_P1_P61586-Q13464-1s1c-A.pdb	1ftn	GDP_A_200.pdb
	Pocket_001_P1_P61586-Q13464-1s1c-A.pdb	1kmq	GNP_A_300.pdb
	Pocket_001_P1_P61586-Q13464-1s1c-A.pdb	3kz1	GSP_F_538.pdb
	Pocket_001_P1_P61586-Q13464-1s1c-A.pdb	3lw8	GDP_A_201.pdb
	Pocket_001_P1_P61586-Q13464-1s1c-A.pdb	3lwn	GDP_A_201.pdb
	Pocket_001_P1_P61586-Q13464-1s1c-A.pdb	3lxr	GDP_A_201.pdb
	Pocket_001_P1_P61586-Q13464-1s1c-A.pdb	3msx	GDP_A_181.pdb
	Pocket_001_P1_P61586-Q13464-1s1c-A.pdb	4d0n	GDP_A_1182.pdb
	Pocket_001_P1_P61586-Q13464-1s1c-A.pdb	4xsg	GSP_A_201.pdb
	Pocket_001_P1_P61586-Q13464-1s1c-A.pdb	4xsh	GSP_A_201.pdb
	Pocket_001_P1_P61586-Q13464-1s1c-A.pdb	5a0f	GDP_A_200.pdb
	Pocket_001_P1_P61586-Q13464-1s1c-A.pdb	5c2k	GDP_A_503.pdb
	Pocket_001_P1_P61586-Q13464-1s1c-A.pdb	5jhh	RA0_B_201.pdb
	Pocket_001_P1_P61586-Q13464-1s1c-A.pdb	6bc0	GSP_F_202.pdb
	Pocket_001_P1_P61586-Q13464-1s1c-A.pdb	6bca	GSP_F_202.pdb
	Pocket_001_P1_P61586-Q13464-1s1c-A.pdb	6bcb	GSP_F_201.pdb
	Pocket_001_P1_P61586-Q13464-1s1c-A.pdb	6kx2	GDP_A_200.pdb
	Pocket_001_P1_P61586-Q13464-1s1c-A.pdb	6v6m	DIO_A_203.pdb
	Pocket_001_P1_P61586-Q13464-1s1c-A.pdb	6v6m	GNP_A_201.pdb
	Pocket_001_P1_P61586-Q13464-1s1c-A.pdb	6v6u	DIO_A_203.pdb
	Pocket_001_P1_P61586-Q13464-1s1c-A.pdb	6v6v	DIO_A_203.pdb
	Pocket_001_P1_P61586-Q13464-1s1c-A.pdb	7g8g	LXA_A_502.pdb
	Pocket_001_P1_P61586-Q13464-1s1c-A.pdb	7g95	W0Y_A_201.pdb
	Pocket_001_P1_P61586-Q13464-1s1c-A.pdb	7g99	ZE9_A_201.pdb
	Pocket_001_P1_P61586-Q13464-1s1c-A.pdb	7g9i	ZGQ_A_201.pdb
	Pocket_001_P1_P61586-Q13464-1s1c-A.pdb	7g9j	ZGX_A_501.pdb
	Pocket_001_P1_P61586-Q13464-1s1c-A.pdb	7qsc	GDP_D_201.pdb
	Pocket_001_P1_P61586-Q13464-1s1c-A.pdb	7qtm	GDP_B_201.pdb
	Pocket_001_P1_P61586-Q13464-1s1c-A.pdb	8fcb	GSP_F_301.pdb
	Pocket_001_P1_P61586-Q13464-1s1c-A.pdb	8fpw	DIO_A_204.pdb
	Pocket_001_P1_P61586-Q13464-1s1c-A.pdb	8fpx	DIO_A_203.pdb
	Pocket_001_P1_P61586-Q13464-1s1c-A.pdb	8t1c	GDP_E_200.pdb
	Pocket_001_P1_P61586-Q16512-1cxz-A.pdb	1a2b	GSP_A_538.pdb
	Pocket_001_P1_P61586-Q16512-1cxz-A.pdb	1cc0	GDP_A_201.pdb
	Pocket_001_P1_P61586-Q16512-1cxz-A.pdb	1dpf	GDP_A_200.pdb
	Pocket_001_P1_P61586-Q16512-1cxz-A.pdb	1ftn	GDP_A_200.pdb
	Pocket_001_P1_P61586-Q16512-1cxz-A.pdb	1kmq	GNP_A_300.pdb
	Pocket_001_P1_P61586-Q16512-1cxz-A.pdb	1s1c	GNP_A_200.pdb
	Pocket_001_P1_P61586-Q16512-1cxz-A.pdb	3kz1	GSP_F_538.pdb
	Pocket_001_P1_P61586-Q16512-1cxz-A.pdb	3lw8	GDP_A_201.pdb
	Pocket_001_P1_P61586-Q16512-1cxz-A.pdb	3lwn	GDP_A_201.pdb
	Pocket_001_P1_P61586-Q16512-1cxz-A.pdb	3lxr	GDP_A_201.pdb
	Pocket_001_P1_P61586-Q16512-1cxz-A.pdb	3msx	GDP_A_181.pdb
	Pocket_001_P1_P61586-Q16512-1cxz-A.pdb	4d0n	GDP_A_1182.pdb
	Pocket_001_P1_P61586-Q16512-1cxz-A.pdb	4xsg	GSP_A_201.pdb
	Pocket_001_P1_P61586-Q16512-1cxz-A.pdb	4xsh	GSP_A_201.pdb
	Pocket_001_P1_P61586-Q16512-1cxz-A.pdb	5a0f	GDP_A_200.pdb
	Pocket_001_P1_P61586-Q16512-1cxz-A.pdb	5c2k	GDP_A_503.pdb
	Pocket_001_P1_P61586-Q16512-1cxz-A.pdb	5jhh	RA0_B_201.pdb
	Pocket_001_P1_P61586-Q16512-1cxz-A.pdb	6bc0	GSP_F_202.pdb
	Pocket_001_P1_P61586-Q16512-1cxz-A.pdb	6bca	GSP_F_202.pdb
	Pocket_001_P1_P61586-Q16512-1cxz-A.pdb	6bcb	GSP_F_201.pdb
	Pocket_001_P1_P61586-Q16512-1cxz-A.pdb	6kx2	GDP_A_200.pdb
	Pocket_001_P1_P61586-Q16512-1cxz-A.pdb	6v6m	DIO_A_203.pdb
	Pocket_001_P1_P61586-Q16512-1cxz-A.pdb	6v6m	GNP_A_201.pdb
	Pocket_001_P1_P61586-Q16512-1cxz-A.pdb	6v6u	DIO_A_203.pdb
	Pocket_001_P1_P61586-Q16512-1cxz-A.pdb	6v6v	DIO_A_203.pdb
	Pocket_001_P1_P61586-Q16512-1cxz-A.pdb	7g8g	LXA_A_502.pdb
	Pocket_001_P1_P61586-Q16512-1cxz-A.pdb	7g99	ZE9_A_201.pdb
	Pocket_001_P1_P61586-Q16512-1cxz-A.pdb	7g9i	ZGQ_A_201.pdb
	Pocket_001_P1_P61586-Q16512-1cxz-A.pdb	7g9j	ZGX_A_501.pdb
	Pocket_001_P1_P61586-Q16512-1cxz-A.pdb	7qsc	GDP_D_201.pdb
	Pocket_001_P1_P61586-Q16512-1cxz-A.pdb	7qtm	GDP_I_201.pdb
	Pocket_001_P1_P61586-Q16512-1cxz-A.pdb	8fcb	GSP_F_301.pdb
	Pocket_001_P1_P61586-Q16512-1cxz-A.pdb	8fpw	DIO_A_204.pdb
	Pocket_001_P1_P61586-Q16512-1cxz-A.pdb	8fpx	DIO_A_203.pdb
	Pocket_001_P1_P61586-Q16512-1cxz-A.pdb	8t1c	GDP_E_200.pdb
	Pocket_001_P1_P61586-Q9NQW6-4xoi-A.pdb	7g84	YX6_A_201.pdb
	Pocket_001_P1_P61586-Q9NQW6-4xoi-A.pdb	7g8j	YYI_A_201.pdb
	Pocket_001_P1_P61586-Q9NQW6-4xoi-A.pdb	7g92	LWA_A_201.pdb
	Pocket_001_P1_P62136-Q15435-6obn-A.pdb	6ghm	NHE_A_410.pdb
	Pocket_001_P1_P62136-Q96SB3-3egg-A.pdb	3e7b	AZI_A_2.pdb
	Pocket_001_P1_O75531-O75531-7ndy-B.pdb	6urz	MOH_A_102.pdb
	Pocket_001_P1_O75531-O75531-7ndy-B.pdb	6usd	EOH_A_101.pdb
	Pocket_001_P1_O75531-P50402-7ndy-B.pdb	6urz	MOH_A_102.pdb
	Pocket_001_P1_O75531-P50402-7ndy-B.pdb	6usd	EOH_A_101.pdb
	Pocket_001_P1_O96013-P60953-5upk-B.pdb	2cdz	23D_A_1591.pdb
	Pocket_001_P1_O96013-P60953-5upk-B.pdb	2x4z	7KC_A_1593.pdb
	Pocket_001_P1_O96013-P60953-5upk-B.pdb	4app	N53_A_601.pdb
	Pocket_001_P1_O96013-P60953-5upk-B.pdb	4fie	ANP_A_1001.pdb
	Pocket_001_P1_O96013-P60953-5upk-B.pdb	4fif	ANP_A_1000.pdb
	Pocket_001_P1_O96013-P60953-5upk-B.pdb	4fig	ANP_A_1001.pdb
	Pocket_001_P1_O96013-P60953-5upk-B.pdb	4jdi	ANP_A_1000.pdb
	Pocket_001_P1_O96013-P60953-5upk-B.pdb	4njd	NJD_A_600.pdb
	Pocket_001_P1_O96013-P60953-5upk-B.pdb	4o0v	2OL_A_601.pdb
	Pocket_001_P1_O96013-P60953-5upk-B.pdb	4o0x	2OQ_A_601.pdb
	Pocket_001_P1_O96013-P60953-5upk-B.pdb	4o0y	2OO_A_601.pdb
	Pocket_001_P1_O96013-P60953-5upk-B.pdb	5bms	4T6_A_601.pdb
	Pocket_001_P1_O96013-P60953-5upk-B.pdb	5i0b	67U_A_601.pdb
	Pocket_001_P1_O96013-P60953-5upk-B.pdb	5ved	STU_A_601.pdb
	Pocket_001_P1_O96013-P60953-5upk-B.pdb	5vee	981_A_601.pdb
	Pocket_001_P1_O96013-P60953-5upk-B.pdb	5vef	M77_A_601.pdb
	Pocket_001_P1_O96013-P60953-5upk-B.pdb	5xva	8FU_A_601.pdb
	Pocket_001_P1_O96013-P60953-5upk-B.pdb	5xva	EOH_A_602.pdb
	Pocket_001_P1_O96013-P60953-5upk-B.pdb	5xvf	8FR_A_601.pdb
	Pocket_001_P1_O96013-P60953-5upk-B.pdb	5xvg	8FX_A_601.pdb
	Pocket_001_P1_O96013-P60953-5upk-B.pdb	5zjw	9EO_A_601.pdb
	Pocket_001_P1_O96013-P60953-5upk-B.pdb	7cmb	G5X_A_601.pdb
	Pocket_001_P1_O96013-P60953-5upk-B.pdb	7cp3	GC6_A_601.pdb
	Pocket_001_P1_O96013-P60953-5upk-B.pdb	7cp4	GCC_A_601.pdb
	Pocket_001_P1_O96013-P60953-5upk-B.pdb	7s46	ANP_A_600.pdb
	Pocket_001_P1_O96013-P60953-5upk-B.pdb	7s47	ANP_A_600.pdb
	Pocket_001_P1_O96013-P60953-5upk-B.pdb	8ahg	M4I_A_601.pdb
	Pocket_001_P1_O96013-P60953-5upk-B.pdb	8ahh	M4X_A_601.pdb
	Pocket_001_P1_O96013-P60953-5upk-B.pdb	8ahi	M56_A_601.pdb
	Pocket_001_P1_P12004-P38936-5e0u-B.pdb	8gl9	ZQW_A_305.pdb
	Pocket_001_P1_P12004-Q9BWF2-4ztd-B.pdb	8gl9	ZQW_A_305.pdb
	Pocket_001_P1_P12004-Q9BWF2-4ztd-B.pdb	8gla	ZQZ_B_303.pdb
	Pocket_001_P1_P28065-P28070-6e5b-b.pdb	7awe	S5K_V_901.pdb
	Pocket_001_P1_P28065-P28070-6e5b-b.pdb	7b12	SKN_H_201.pdb
	Pocket_001_P1_P28072-Q99436-5le5-b.pdb	4r67	3BV_H_301.pdb
	Pocket_001_P1_P28072-Q99436-5le5-b.pdb	5a0q	KNM_I_300.pdb
	Pocket_001_P1_P28072-Q99436-5le5-b.pdb	5lez	OAS_d_3.pdb
	Pocket_001_P1_P28072-Q99436-5le5-b.pdb	5lez	6VA_d_4.pdb
	Pocket_001_P1_P28072-Q99436-5le5-b.pdb	5lf1	6VC_N_307.pdb
	Pocket_001_P1_P28072-Q99436-5le5-b.pdb	5lf3	BO2_b_305.pdb
	Pocket_001_P1_P28072-Q99436-5le5-b.pdb	5lf4	6V7_b_304.pdb
	Pocket_001_P1_P28072-Q99436-5le5-b.pdb	5lf7	6V8_b_304.pdb
	Pocket_001_P1_P28072-Q99436-5le5-b.pdb	8cvr	LDZ_H_301.pdb
	Pocket_001_P1_P28072-Q99436-5le5-b.pdb	8cvs	LDZ_b_301.pdb
	Pocket_001_P1_P49768-Q96BI3-6iyc-B.pdb	6lqg	EN9_B_701.pdb
	Pocket_001_P1_P49768-Q96BI3-6iyc-B.pdb	6lr4	ESF_B_502.pdb
	Pocket_001_P1_P49768-Q96BI3-6iyc-B.pdb	7c9i	FTO_B_502.pdb
	Pocket_001_P1_P49768-Q96BI3-6iyc-B.pdb	7d8x	FTO_B_504.pdb
	Pocket_001_P1_P49768-Q96BI3-6iyc-B.pdb	7y5t	IGD_B_502.pdb
	Pocket_001_P1_P49768-Q96BI3-6iyc-B.pdb	8kco	N60_B_501.pdb
	Pocket_001_P1_P49768-Q96BI3-6iyc-B.pdb	8kcp	N9C_B_502.pdb
	Pocket_001_P1_P49768-Q96BI3-6iyc-B.pdb	8kcs	Q70_B_502.pdb
	Pocket_001_P1_P49768-Q96BI3-6iyc-B.pdb	8kct	O6U_B_502.pdb
	Pocket_001_P1_P49768-Q96BI3-6iyc-B.pdb	8kcu	OL9_B_502.pdb
	Pocket_001_P1_P60174-P60174-4unl-B.pdb	6upf	PGA_A_301.pdb
	Pocket_001_P1_P60174-P60174-4unl-B.pdb	7t0q	PGA_A_301.pdb
	Pocket_001_P1_P60174-P60174-4unl-B.pdb	7uxv	PGA_A_301.pdb
	Pocket_001_P1_P61586-Q9NZN5-1x86-B.pdb	1a2b	GSP_A_538.pdb
	Pocket_001_P1_P61586-Q9NZN5-1x86-B.pdb	1cc0	GDP_A_201.pdb
	Pocket_001_P1_P61586-Q9NZN5-1x86-B.pdb	1cxz	GSP_A_500.pdb
	Pocket_001_P1_P61586-Q9NZN5-1x86-B.pdb	1dpf	GDP_A_200.pdb
	Pocket_001_P1_P61586-Q9NZN5-1x86-B.pdb	1ftn	GDP_A_200.pdb
	Pocket_001_P1_P61586-Q9NZN5-1x86-B.pdb	1kmq	GNP_A_300.pdb
	Pocket_001_P1_P61586-Q9NZN5-1x86-B.pdb	1s1c	GNP_B_1200.pdb
	Pocket_001_P1_P61586-Q9NZN5-1x86-B.pdb	3kz1	GSP_F_538.pdb
	Pocket_001_P1_P61586-Q9NZN5-1x86-B.pdb	3lw8	GDP_A_201.pdb
	Pocket_001_P1_P61586-Q9NZN5-1x86-B.pdb	3lwn	GDP_A_201.pdb
	Pocket_001_P1_P61586-Q9NZN5-1x86-B.pdb	3lxr	GDP_A_201.pdb
	Pocket_001_P1_P61586-Q9NZN5-1x86-B.pdb	3msx	GDP_A_181.pdb
	Pocket_001_P1_P61586-Q9NZN5-1x86-B.pdb	4d0n	GDP_A_1182.pdb
	Pocket_001_P1_P61586-Q9NZN5-1x86-B.pdb	4xsg	GSP_A_201.pdb
	Pocket_001_P1_P61586-Q9NZN5-1x86-B.pdb	4xsh	GSP_A_201.pdb
	Pocket_001_P1_P61586-Q9NZN5-1x86-B.pdb	5a0f	GDP_A_200.pdb
	Pocket_001_P1_P61586-Q9NZN5-1x86-B.pdb	5c2k	GDP_A_503.pdb
	Pocket_001_P1_P61586-Q9NZN5-1x86-B.pdb	5jhh	RA0_B_201.pdb
	Pocket_001_P1_P61586-Q9NZN5-1x86-B.pdb	6bc0	GSP_F_202.pdb
	Pocket_001_P1_P61586-Q9NZN5-1x86-B.pdb	6bca	GSP_F_202.pdb
	Pocket_001_P1_P61586-Q9NZN5-1x86-B.pdb	6bcb	GSP_F_201.pdb
	Pocket_001_P1_P61586-Q9NZN5-1x86-B.pdb	6kx2	GDP_A_200.pdb
	Pocket_001_P1_P61586-Q9NZN5-1x86-B.pdb	6kx3	GDP_A_201.pdb
	Pocket_001_P1_P61586-Q9NZN5-1x86-B.pdb	6v6m	GNP_A_201.pdb
	Pocket_001_P1_P61586-Q9NZN5-1x86-B.pdb	6v6m	DIO_A_204.pdb
	Pocket_001_P1_P61586-Q9NZN5-1x86-B.pdb	6v6m	DIO_A_203.pdb
	Pocket_001_P1_P61586-Q9NZN5-1x86-B.pdb	6v6u	DIO_A_204.pdb
	Pocket_001_P1_P61586-Q9NZN5-1x86-B.pdb	6v6u	DIO_A_203.pdb
	Pocket_001_P1_P61586-Q9NZN5-1x86-B.pdb	6v6v	DIO_A_204.pdb
	Pocket_001_P1_P61586-Q9NZN5-1x86-B.pdb	6v6v	DIO_A_203.pdb
	Pocket_001_P1_P61586-Q9NZN5-1x86-B.pdb	7g8g	LXA_A_502.pdb
	Pocket_001_P1_P61586-Q9NZN5-1x86-B.pdb	7g96	ZCI_A_201.pdb
	Pocket_001_P1_P61586-Q9NZN5-1x86-B.pdb	7g99	ZE9_A_201.pdb
	Pocket_001_P1_P61586-Q9NZN5-1x86-B.pdb	7g9i	ZGQ_A_201.pdb
	Pocket_001_P1_P61586-Q9NZN5-1x86-B.pdb	7g9j	ZGX_A_501.pdb
	Pocket_001_P1_P61586-Q9NZN5-1x86-B.pdb	7qsc	GDP_D_201.pdb
	Pocket_001_P1_P61586-Q9NZN5-1x86-B.pdb	7qtm	GDP_B_201.pdb
	Pocket_001_P1_P61586-Q9NZN5-1x86-B.pdb	8fcb	GSP_F_301.pdb
	Pocket_001_P1_P61586-Q9NZN5-1x86-B.pdb	8fpw	DIO_A_203.pdb
	Pocket_001_P1_P61586-Q9NZN5-1x86-B.pdb	8fpw	DIO_A_204.pdb
	Pocket_001_P1_P61586-Q9NZN5-1x86-B.pdb	8fpx	DIO_A_203.pdb
	Pocket_001_P1_P61586-Q9NZN5-1x86-B.pdb	8t1c	GDP_E_200.pdb
	Pocket_001_P1_P63104-P63104-2o02-B.pdb	3rdh	3RD_A_246.pdb
	Pocket_001_P1_P63104-P63104-2o02-B.pdb	4bg6	FAR_R_348.pdb
	Pocket_001_P1_P63104-P63104-2o02-B.pdb	4ihl	1F5_A_302.pdb
	Pocket_001_P1_P63104-P63104-2o02-B.pdb	5exa	5SO_A_301.pdb
	Pocket_001_P1_P63104-P63104-2o02-B.pdb	5xy9	PE4_A_302.pdb
	Pocket_001_P1_P63104-P63104-2o02-B.pdb	6fn9	DW8_A_301.pdb
	Pocket_001_P1_P63104-P63104-2o02-B.pdb	6fna	DWE_A_301.pdb
	Pocket_001_P1_P63104-P63104-2o02-B.pdb	6fnb	DWQ_A_306.pdb
	Pocket_001_P1_P63104-P63104-2o02-B.pdb	6zfg	FSC_B_301.pdb
	Pocket_001_P1_P63104-P63104-2o02-B.pdb	8a9g	QJK_A_302.pdb
	Pocket_001_P1_P06730-Q04637-5t46-C.pdb	1ipb	GTA_A_1000.pdb
	Pocket_001_P1_P06730-Q04637-5t46-C.pdb	1ipc	MGP_A_1000.pdb
	Pocket_001_P1_P06730-Q04637-5t46-C.pdb	1wkw	GTA_A_1000.pdb
	Pocket_001_P1_P06730-Q04637-5t46-C.pdb	2v8w	MGO_A_1218.pdb
	Pocket_001_P1_P06730-Q04637-5t46-C.pdb	2v8x	MGQ_A_1218.pdb
	Pocket_001_P1_P06730-Q04637-5t46-C.pdb	2v8y	MGV_A_1218.pdb
	Pocket_001_P1_P06730-Q04637-5t46-C.pdb	2w97	MGO_A_1218.pdb
	Pocket_001_P1_P06730-Q04637-5t46-C.pdb	3am7	MGP_A_1000.pdb
	Pocket_001_P1_P06730-Q04637-5t46-C.pdb	4aza	MGO_A_1218.pdb
	Pocket_001_P1_P06730-Q04637-5t46-C.pdb	4dt6	6LI_A_1001.pdb
	Pocket_001_P1_P06730-Q04637-5t46-C.pdb	4dum	HLI_A_1001.pdb
	Pocket_001_P1_P06730-Q04637-5t46-C.pdb	4tpw	MGP_A_301.pdb
	Pocket_001_P1_P06730-Q04637-5t46-C.pdb	4tqb	MGT_A_301.pdb
	Pocket_001_P1_P06730-Q04637-5t46-C.pdb	4tqc	M7G_A_301.pdb
	Pocket_001_P1_P06730-Q04637-5t46-C.pdb	5ehc	5NX_A_301.pdb
	Pocket_001_P1_P06730-Q04637-5t46-C.pdb	5ei3	5O8_A_301.pdb
	Pocket_001_P1_P06730-Q04637-5t46-C.pdb	5eir	5O8_A_301.pdb
	Pocket_001_P1_P06730-Q04637-5t46-C.pdb	5ekv	5PQ_A_301.pdb
	Pocket_001_P1_P06730-Q04637-5t46-C.pdb	5t46	MGP_A_301.pdb
	Pocket_001_P1_P06730-Q04637-5t46-C.pdb	5zjy	MGP_A_1001.pdb
	Pocket_001_P1_P06730-Q04637-5t46-C.pdb	5zjz	MGT_A_301.pdb
	Pocket_001_P1_P06730-Q04637-5t46-C.pdb	5zk5	MGT_A_1001.pdb
	Pocket_001_P1_P06730-Q04637-5t46-C.pdb	5zk7	MGT_A_1001.pdb
	Pocket_001_P1_P06730-Q04637-5t46-C.pdb	5zk9	MGP_A_1001.pdb
	Pocket_001_P1_P06730-Q04637-5t46-C.pdb	7d6y	MGO_A_301.pdb
	Pocket_001_P1_P06730-Q04637-5t46-C.pdb	7meu	MGP_A_1000.pdb
	Pocket_001_P1_P06730-Q04637-5t46-C.pdb	7xtp	MGO_A_301.pdb
	Pocket_001_P1_P06730-Q04637-5t46-C.pdb	8sx4	WXL_A_301.pdb
	Pocket_001_P1_P12004-Q9NZJ0-6qc0-C.pdb	8gl9	ZQW_A_305.pdb
	Pocket_001_P1_P12004-Q9NZJ0-6qc0-C.pdb	8gla	ZQZ_B_303.pdb
	Pocket_001_P1_P61586-Q12802-6bca-C.pdb	1a2b	GSP_A_538.pdb
	Pocket_001_P1_P61586-Q12802-6bca-C.pdb	1cc0	GDP_A_201.pdb
	Pocket_001_P1_P61586-Q12802-6bca-C.pdb	1cxz	GSP_A_500.pdb
	Pocket_001_P1_P61586-Q12802-6bca-C.pdb	1dpf	GDP_A_200.pdb
	Pocket_001_P1_P61586-Q12802-6bca-C.pdb	1ftn	GDP_A_200.pdb
	Pocket_001_P1_P61586-Q12802-6bca-C.pdb	1kmq	GNP_A_300.pdb
	Pocket_001_P1_P61586-Q12802-6bca-C.pdb	1s1c	GNP_A_200.pdb
	Pocket_001_P1_P61586-Q12802-6bca-C.pdb	3kz1	GSP_F_538.pdb
	Pocket_001_P1_P61586-Q12802-6bca-C.pdb	3lw8	GDP_A_201.pdb
	Pocket_001_P1_P61586-Q12802-6bca-C.pdb	3lwn	GDP_A_201.pdb
	Pocket_001_P1_P61586-Q12802-6bca-C.pdb	3lxr	GDP_A_201.pdb
	Pocket_001_P1_P61586-Q12802-6bca-C.pdb	3msx	GDP_A_181.pdb
	Pocket_001_P1_P61586-Q12802-6bca-C.pdb	4d0n	GDP_A_1182.pdb
	Pocket_001_P1_P61586-Q12802-6bca-C.pdb	4xsg	GSP_A_201.pdb
	Pocket_001_P1_P61586-Q12802-6bca-C.pdb	4xsh	GSP_A_201.pdb
	Pocket_001_P1_P61586-Q12802-6bca-C.pdb	5a0f	GDP_A_200.pdb
	Pocket_001_P1_P61586-Q12802-6bca-C.pdb	5c2k	GDP_A_503.pdb
	Pocket_001_P1_P61586-Q12802-6bca-C.pdb	5jcp	ALF_B_1203.pdb
	Pocket_001_P1_P61586-Q12802-6bca-C.pdb	5jhh	RA0_B_201.pdb
	Pocket_001_P1_P61586-Q12802-6bca-C.pdb	6bc0	GSP_F_202.pdb
	Pocket_001_P1_P61586-Q12802-6bca-C.pdb	6bca	GSP_F_202.pdb
	Pocket_001_P1_P61586-Q12802-6bca-C.pdb	6bcb	GSP_F_201.pdb
	Pocket_001_P1_P61586-Q12802-6bca-C.pdb	6kx2	GDP_A_200.pdb
	Pocket_001_P1_P61586-Q12802-6bca-C.pdb	6v6m	DIO_A_203.pdb
	Pocket_001_P1_P61586-Q12802-6bca-C.pdb	6v6m	GNP_A_201.pdb
	Pocket_001_P1_P61586-Q12802-6bca-C.pdb	6v6u	DIO_A_203.pdb
	Pocket_001_P1_P61586-Q12802-6bca-C.pdb	6v6v	DIO_A_203.pdb
	Pocket_001_P1_P61586-Q12802-6bca-C.pdb	7g8g	LXA_A_502.pdb
	Pocket_001_P1_P61586-Q12802-6bca-C.pdb	7g93	VW7_A_201.pdb
	Pocket_001_P1_P61586-Q12802-6bca-C.pdb	7g95	W0Y_A_201.pdb
	Pocket_001_P1_P61586-Q12802-6bca-C.pdb	7g99	ZE9_A_201.pdb
	Pocket_001_P1_P61586-Q12802-6bca-C.pdb	7g9i	ZGQ_A_201.pdb
	Pocket_001_P1_P61586-Q12802-6bca-C.pdb	7g9j	ZGX_A_501.pdb
	Pocket_001_P1_P61586-Q12802-6bca-C.pdb	7qsc	GDP_D_201.pdb
	Pocket_001_P1_P61586-Q12802-6bca-C.pdb	7qtm	GDP_B_201.pdb
	Pocket_001_P1_P61586-Q12802-6bca-C.pdb	8fcb	GSP_F_301.pdb
	Pocket_001_P1_P61586-Q12802-6bca-C.pdb	8fpw	DIO_A_204.pdb
	Pocket_001_P1_P61586-Q12802-6bca-C.pdb	8fpx	DIO_A_203.pdb
	Pocket_001_P1_P61586-Q12802-6bca-C.pdb	8t1c	GDP_E_200.pdb
	Pocket_001_P1_P50991-P78371-6qb8-D.pdb	7nvo	AF3_Q_603.pdb
	Pocket_001_P1_P50991-P78371-6qb8-D.pdb	7nvo	ADP_Q_601.pdb
	Pocket_001_P1_P50991-P78371-6qb8-D.pdb	7x3j	ATP_d_601.pdb
	Pocket_001_P1_P50991-P78371-6qb8-D.pdb	7x3u	ADP_d_601.pdb
	Pocket_001_P1_P50991-P78371-6qb8-D.pdb	8sfe	ADP_D_601.pdb
	Pocket_001_P1_O75531-P02545-6ghd-E.pdb	6urz	MOH_A_102.pdb
	Pocket_001_P1_O75531-P02545-6ghd-E.pdb	6usd	EOH_A_101.pdb
	Pocket_001_P1_P12004-Q9H211-6qcg-E.pdb	8gl9	ZQW_A_305.pdb
	Pocket_001_P1_P12004-Q9H211-6qcg-E.pdb	8gla	ZQZ_B_303.pdb
	Pocket_001_P1_P43686-P60900-5m32-e.pdb	5gjq	ADP_K_501.pdb
	Pocket_001_P1_P43686-P60900-5m32-e.pdb	5t0g	ATP_D_501.pdb
	Pocket_001_P1_P43686-P60900-5m32-e.pdb	5t0h	ADP_D_501.pdb
	Pocket_001_P1_P43686-P60900-5m32-e.pdb	9e8n	ADP_D_501.pdb
	Pocket_001_P1_P43686-P62191-5m32-e.pdb	5gjq	ADP_K_501.pdb
	Pocket_001_P1_P43686-P62191-5m32-e.pdb	5t0g	ATP_D_501.pdb
	Pocket_001_P1_P43686-P62191-5m32-e.pdb	5t0h	ADP_D_501.pdb
	Pocket_001_P1_P43686-P62191-5m32-e.pdb	9e8n	ADP_D_501.pdb
	Pocket_001_P1_P43686-P62195-5m32-e.pdb	5gjq	ADP_K_501.pdb
	Pocket_001_P1_P43686-P62195-5m32-e.pdb	5t0g	ATP_D_501.pdb
	Pocket_001_P1_P43686-P62195-5m32-e.pdb	5t0h	ADP_D_501.pdb
	Pocket_001_P1_P43686-P62195-5m32-e.pdb	5t0i	ATP_D_501.pdb
	Pocket_001_P1_P43686-P62333-5m32-e.pdb	5gjq	ADP_K_501.pdb
	Pocket_001_P1_P43686-P62333-5m32-e.pdb	5t0g	ATP_D_501.pdb
	Pocket_001_P1_P43686-P62333-5m32-e.pdb	5t0h	ADP_D_501.pdb
	Pocket_001_P1_P43686-P62333-5m32-e.pdb	9e8n	ADP_D_501.pdb
	Pocket_001_P1_P43686-Q15008-5m32-e.pdb	5gjq	ADP_K_501.pdb
	Pocket_001_P1_P43686-Q15008-5m32-e.pdb	5t0g	ATP_D_501.pdb
	Pocket_001_P1_P43686-Q15008-5m32-e.pdb	5t0h	ADP_D_501.pdb
	Pocket_001_P1_P43686-Q15008-5m32-e.pdb	9e8n	ADP_D_501.pdb
	Pocket_001_P1_P52565-P61586-1cc0-E.pdb	1hh4	GER_D_1502.pdb
	Pocket_001_P1_P78371-Q99832-7lum-E.pdb	7nvl	ADP_b_601.pdb
	Pocket_001_P1_P78371-Q99832-7lum-E.pdb	7nvm	ADP_b_601.pdb
	Pocket_001_P1_P78371-Q99832-7lum-E.pdb	7nvn	ADP_b_601.pdb
	Pocket_001_P1_P78371-Q99832-7lum-E.pdb	7nvo	ADP_q_601.pdb
	Pocket_001_P1_P78371-Q99832-7lum-E.pdb	7trg	ADP_E_602.pdb
	Pocket_001_P1_P78371-Q99832-7lum-E.pdb	7ttn	ADP_E_602.pdb
	Pocket_001_P1_P78371-Q99832-7lum-E.pdb	7ttt	ADP_E_602.pdb
	Pocket_001_P1_P78371-Q99832-7lum-E.pdb	7tub	ADP_E_602.pdb
	Pocket_001_P1_P78371-Q99832-7lum-E.pdb	7x0s	ADP_B_601.pdb
	Pocket_001_P1_P78371-Q99832-7lum-E.pdb	7x0v	ADP_B_601.pdb
	Pocket_001_P1_P78371-Q99832-7lum-E.pdb	8i1u	ADP_J_601.pdb
	Pocket_001_P1_P78371-Q99832-7lum-E.pdb	8sfe	ADP_Z_601.pdb
	Pocket_001_P1_P78371-Q99832-7lum-E.pdb	8sff	ADP_B_601.pdb
	Pocket_001_P1_P78371-Q99832-7lum-E.pdb	8sg8	ADP_B_601.pdb
	Pocket_001_P1_P78371-Q99832-7lum-E.pdb	8sg9	ADP_B_601.pdb
	Pocket_001_P1_P78371-Q99832-7lum-E.pdb	8sgc	ADP_B_601.pdb
	Pocket_001_P1_P78371-Q99832-7lum-E.pdb	8sgl	ADP_b_601.pdb
	Pocket_001_P1_P78371-Q99832-7lum-E.pdb	8sgq	ADP_b_601.pdb
	Pocket_001_P1_P78371-Q99832-7lum-E.pdb	8sh9	ADP_B_601.pdb
	Pocket_001_P1_P78371-Q99832-7lum-E.pdb	8sha	ADP_B_601.pdb
	Pocket_001_P1_P78371-Q99832-7lum-E.pdb	8shd	ADP_b_601.pdb
	Pocket_001_P1_P78371-Q99832-7lum-E.pdb	8she	ADP_b_601.pdb
	Pocket_001_P1_P78371-Q99832-7lum-E.pdb	8shf	ADP_b_601.pdb
	Pocket_001_P1_P78371-Q99832-7lum-E.pdb	8shg	ADP_B_601.pdb
	Pocket_001_P1_P78371-Q99832-7lum-E.pdb	8shl	ADP_B_601.pdb
	Pocket_001_P1_P78371-Q99832-7lum-E.pdb	8shn	ADP_B_601.pdb
	Pocket_001_P1_P78371-Q99832-7lum-E.pdb	8sho	ADP_b_601.pdb
	Pocket_001_P1_P78371-Q99832-7lum-E.pdb	8shp	ADP_b_601.pdb
	Pocket_001_P1_P78371-Q99832-7lum-E.pdb	8shq	ADP_b_601.pdb
	Pocket_001_P1_P78371-Q99832-7lum-E.pdb	8sht	ADP_b_601.pdb
	Pocket_001_P1_P17980-P25786-5m32-g.pdb	5gjq	ADP_M_501.pdb
	Pocket_001_P1_P17980-P25786-5m32-g.pdb	5t0g	ATP_F_501.pdb
	Pocket_001_P1_P17980-P25786-5m32-g.pdb	5t0h	ADP_F_501.pdb
	Pocket_001_P1_P17980-P25786-5m32-g.pdb	6wjn	AGS_F_501.pdb
	Pocket_001_P1_P17980-P25786-5m32-g.pdb	8jri	ADP_F_501.pdb
	Pocket_001_P1_P17980-P25786-5m32-g.pdb	8jti	ADP_F_501.pdb
	Pocket_001_P1_P17980-P28066-5m32-g.pdb	5gjq	ADP_M_501.pdb
	Pocket_001_P1_P17980-P28066-5m32-g.pdb	5t0g	ATP_F_501.pdb
	Pocket_001_P1_P17980-P28066-5m32-g.pdb	5t0h	ADP_F_501.pdb
	Pocket_001_P1_P17980-P28066-5m32-g.pdb	5t0i	ATP_F_501.pdb
	Pocket_001_P1_P17980-P28066-5m32-g.pdb	5t0j	ATP_F_501.pdb
	Pocket_001_P1_P17980-P28066-5m32-g.pdb	5vfr	AGS_F_501.pdb
	Pocket_001_P1_P17980-P28066-5m32-g.pdb	6wjn	AGS_F_501.pdb
	Pocket_001_P1_P17980-P28066-5m32-g.pdb	8jri	ADP_F_501.pdb
	Pocket_001_P1_P17980-P28066-5m32-g.pdb	8jti	ADP_F_501.pdb
	Pocket_001_P1_P17980-P28066-5m32-g.pdb	9e8j	ADP_D_501.pdb
	Pocket_001_P1_P17980-P62333-5m32-g.pdb	5gjq	ADP_M_501.pdb
	Pocket_001_P1_P17980-P62333-5m32-g.pdb	5t0g	ATP_F_501.pdb
	Pocket_001_P1_P17980-P62333-5m32-g.pdb	5t0h	ADP_F_501.pdb
	Pocket_001_P1_P17980-P62333-5m32-g.pdb	6wjn	AGS_F_501.pdb
	Pocket_001_P1_P17980-P62333-5m32-g.pdb	8jri	ADP_F_501.pdb
	Pocket_001_P1_P17980-P62333-5m32-g.pdb	8jti	ADP_F_501.pdb
	Pocket_001_P1_P28062-P49720-6e5b-K.pdb	5l5d	04C_Y_301.pdb
	Pocket_001_P1_P28062-P49720-6e5b-K.pdb	5l5e	3BV_K_301.pdb
	Pocket_001_P1_P28062-P49720-6e5b-K.pdb	5l5f	BO2_K_301.pdb
	Pocket_001_P1_P28062-P49720-6e5b-K.pdb	5l5h	39V_K_301.pdb
	Pocket_001_P1_P28062-P49720-6e5b-K.pdb	5l5i	38X_K_301.pdb
	Pocket_001_P1_P28062-P49720-6e5b-K.pdb	5l5j	6N5_K_301.pdb
	Pocket_001_P1_P28062-P49720-6e5b-K.pdb	5l5o	79P_K_301.pdb
	Pocket_001_P1_P28062-P49720-6e5b-K.pdb	5l5p	79L_K_301.pdb
	Pocket_001_P1_P28062-P49720-6e5b-K.pdb	5l5q	6NV_K_301.pdb
	Pocket_001_P1_P28062-P49720-6e5b-K.pdb	5l5s	39V_Y_301.pdb
	Pocket_001_P1_P28062-P49720-6e5b-K.pdb	5l5t	79P_K_301.pdb
	Pocket_001_P1_P28062-P49720-6e5b-K.pdb	5l5u	04C_K_301.pdb
	Pocket_001_P1_P28062-P49720-6e5b-K.pdb	5l5v	6NV_K_301.pdb
	Pocket_001_P1_P28062-P49720-6e5b-K.pdb	5ltt	39V_Y_301.pdb
	Pocket_001_P1_P28062-P49720-6e5b-K.pdb	5m2b	7DX_K_301.pdb
	Pocket_001_P1_P28062-P49720-6e5b-K.pdb	6avo	BZ7_D_301.pdb
	Pocket_001_P1_P28062-P49720-6e5b-K.pdb	7awe	S5K_Z_901.pdb
	Pocket_001_P1_P28062-P49720-6e5b-K.pdb	7b12	SKN_Z_301.pdb
	Pocket_001_P1_P28062-P49721-6e5b-K.pdb	5l5d	04C_Y_301.pdb
	Pocket_001_P1_P28062-P49721-6e5b-K.pdb	5l5e	3BV_K_301.pdb
	Pocket_001_P1_P28062-P49721-6e5b-K.pdb	5l5f	BO2_K_301.pdb
	Pocket_001_P1_P28062-P49721-6e5b-K.pdb	5l5h	39V_K_301.pdb
	Pocket_001_P1_P28062-P49721-6e5b-K.pdb	5l5i	38X_K_301.pdb
	Pocket_001_P1_P28062-P49721-6e5b-K.pdb	5l5j	6N5_K_301.pdb
	Pocket_001_P1_P28062-P49721-6e5b-K.pdb	5l5o	79P_K_301.pdb
	Pocket_001_P1_P28062-P49721-6e5b-K.pdb	5l5p	79L_K_301.pdb
	Pocket_001_P1_P28062-P49721-6e5b-K.pdb	5l5q	6NV_K_301.pdb
	Pocket_001_P1_P28062-P49721-6e5b-K.pdb	5l5s	39V_Y_301.pdb
	Pocket_001_P1_P28062-P49721-6e5b-K.pdb	5l5t	79P_K_301.pdb
	Pocket_001_P1_P28062-P49721-6e5b-K.pdb	5l5u	04C_K_301.pdb
	Pocket_001_P1_P28062-P49721-6e5b-K.pdb	5l5v	6NV_K_301.pdb
	Pocket_001_P1_P28062-P49721-6e5b-K.pdb	5ltt	39V_Y_301.pdb
	Pocket_001_P1_P28062-P49721-6e5b-K.pdb	5m2b	7DX_K_301.pdb
	Pocket_001_P1_P28062-P49721-6e5b-K.pdb	6avo	BZ7_D_301.pdb
	Pocket_001_P1_P28062-P49721-6e5b-K.pdb	7awe	S5K_Z_901.pdb
	Pocket_001_P1_P28062-P49721-6e5b-K.pdb	7b12	SKN_Z_301.pdb
	Pocket_001_P1_P50991-Q99832-6nra-L.pdb	7x3j	ATP_d_601.pdb
	Pocket_001_P1_P50991-Q99832-6nra-L.pdb	7x3u	ADP_d_601.pdb
	Pocket_001_P1_P50991-Q99832-6nra-L.pdb	8sgq	ADP_d_601.pdb
	Pocket_001_P1_P28072-P60900-5le5-N.pdb	4r67	3BV_H_301.pdb
	Pocket_001_P1_P28072-P60900-5le5-N.pdb	5a0q	KNM_I_300.pdb
	Pocket_001_P1_P28072-P60900-5le5-N.pdb	5lez	OAS_d_3.pdb
	Pocket_001_P1_P28072-P60900-5le5-N.pdb	5lez	6VA_d_4.pdb
	Pocket_001_P1_P28072-P60900-5le5-N.pdb	5lf1	6VC_N_307.pdb
	Pocket_001_P1_P28072-P60900-5le5-N.pdb	5lf3	BO2_b_305.pdb
	Pocket_001_P1_P28072-P60900-5le5-N.pdb	5lf4	6V7_N_307.pdb
	Pocket_001_P1_P28072-P60900-5le5-N.pdb	5lf7	6V8_b_304.pdb
	Pocket_001_P1_P28072-P60900-5le5-N.pdb	8cvr	LDZ_H_301.pdb
	Pocket_001_P1_P28072-P60900-5le5-N.pdb	8cvs	LDZ_b_301.pdb
	Pocket_001_P1_P50990-Q99832-6qb8-q.pdb	7nvo	ADP_Q_601.pdb
	Pocket_001_P1_P50990-Q99832-6qb8-q.pdb	7nvo	AF3_Q_603.pdb
	Pocket_001_P1_P50990-Q99832-6qb8-q.pdb	7wz3	ADP_q_601.pdb
	Pocket_001_P1_P50990-Q99832-6qb8-q.pdb	7x3j	ATP_q_601.pdb
	Pocket_001_P1_P50990-Q99832-6qb8-q.pdb	7x3u	ADP_q_601.pdb
	Pocket_001_P1_P50990-Q99832-6qb8-q.pdb	8hki	ADP_q_601.pdb
	Pocket_001_P1_P50990-Q99832-6qb8-q.pdb	8sfe	ADP_Q_5000.pdb
	Pocket_001_P1_P50990-Q99832-6qb8-q.pdb	8sgq	ADP_q_5000.pdb
	Pocket_001_P1_O75787-Q15904-6wlw-V.pdb	6wm2	PTY_V_403.pdb
	Pocket_001_P1_P28062-P28066-6e5b-Y.pdb	5l5d	04C_Y_301.pdb
	Pocket_001_P1_P28062-P28066-6e5b-Y.pdb	5l5e	3BV_K_301.pdb
	Pocket_001_P1_P28062-P28066-6e5b-Y.pdb	5l5f	BO2_K_301.pdb
	Pocket_001_P1_P28062-P28066-6e5b-Y.pdb	5l5h	39V_K_301.pdb
	Pocket_001_P1_P28062-P28066-6e5b-Y.pdb	5l5i	38X_K_301.pdb
	Pocket_001_P1_P28062-P28066-6e5b-Y.pdb	5l5j	6N5_K_301.pdb
	Pocket_001_P1_P28062-P28066-6e5b-Y.pdb	5l5o	79P_K_301.pdb
	Pocket_001_P1_P28062-P28066-6e5b-Y.pdb	5l5p	79L_K_301.pdb
	Pocket_001_P1_P28062-P28066-6e5b-Y.pdb	5l5q	6NV_K_301.pdb
	Pocket_001_P1_P28062-P28066-6e5b-Y.pdb	5l5s	39V_Y_301.pdb
	Pocket_001_P1_P28062-P28066-6e5b-Y.pdb	5l5t	79P_K_301.pdb
	Pocket_001_P1_P28062-P28066-6e5b-Y.pdb	5l5u	04C_Y_302.pdb
	Pocket_001_P1_P28062-P28066-6e5b-Y.pdb	5l5v	6NV_K_301.pdb
	Pocket_001_P1_P28062-P28066-6e5b-Y.pdb	5ltt	39V_Y_301.pdb
	Pocket_001_P1_P28062-P28066-6e5b-Y.pdb	5m2b	7DX_K_301.pdb
	Pocket_001_P1_P28062-P28066-6e5b-Y.pdb	6avo	BZ7_D_301.pdb
	Pocket_001_P1_P28062-P28066-6e5b-Y.pdb	7awe	S5K_Z_901.pdb
	Pocket_001_P1_P28062-P28066-6e5b-Y.pdb	7b12	SKN_Z_301.pdb
	Pocket_001_P1_P40227-P49368-6qb8-z.pdb	7nvo	ADP_Q_601.pdb
	Pocket_001_P1_P40227-P49368-6qb8-z.pdb	7wu7	ADP_F_601.pdb
	Pocket_001_P1_P40227-P49368-6qb8-z.pdb	7wz3	ADP_Z_601.pdb
	Pocket_001_P1_P40227-P49368-6qb8-z.pdb	7x3u	ADP_Z_601.pdb
	Pocket_001_P1_P40227-P49368-6qb8-z.pdb	8sfe	ADP_z_601.pdb
	Pocket_001_P1_P40227-P49368-6qb8-z.pdb	8sgq	ADP_z_601.pdb
	Pocket_001_P1_P40227-P50990-6qb8-z.pdb	7nvo	ADP_Q_601.pdb
	Pocket_001_P1_P40227-P50990-6qb8-z.pdb	7wu7	ADP_F_601.pdb
	Pocket_001_P1_P40227-P50990-6qb8-z.pdb	7wz3	ADP_Z_601.pdb
	Pocket_001_P1_P40227-P50990-6qb8-z.pdb	7x3j	ATP_Z_601.pdb
	Pocket_001_P1_P40227-P50990-6qb8-z.pdb	7x3u	ADP_Z_601.pdb
	Pocket_001_P1_P40227-P50990-6qb8-z.pdb	8sfe	ADP_z_601.pdb
	Pocket_001_P1_P40227-P50990-6qb8-z.pdb	8sgq	ADP_z_601.pdb
	Pocket_001_P2_O75531-O75531-7ndy-A.pdb	6urz	MOH_A_102.pdb
	Pocket_001_P2_O75531-O75531-7ndy-A.pdb	6usd	EOH_A_101.pdb
	Pocket_001_P2_P35613-P53985-7cko-A.pdb	6lyy	EY0_A_601.pdb
	Pocket_001_P2_P42345-P62942-3fap-A.pdb	1a7x	FKA_B_201.pdb
	Pocket_001_P2_P42345-P62942-3fap-A.pdb	1bkf	FK5_A_108.pdb
	Pocket_001_P2_P42345-P62942-3fap-A.pdb	1bl4	AP1_A_108.pdb
	Pocket_001_P2_P42345-P62942-3fap-A.pdb	1d7i	DSS_A_301.pdb
	Pocket_001_P2_P42345-P62942-3fap-A.pdb	1d7j	BUQ_A_311.pdb
	Pocket_001_P2_P42345-P62942-3fap-A.pdb	1f40	GPI_A_108.pdb
	Pocket_001_P2_P42345-P62942-3fap-A.pdb	1fap	RAP_A_108.pdb
	Pocket_001_P2_P42345-P62942-3fap-A.pdb	1fkb	RAP_A_108.pdb
	Pocket_001_P2_P42345-P62942-3fap-A.pdb	1fkd	818_A_108.pdb
	Pocket_001_P2_P42345-P62942-3fap-A.pdb	1fkf	FK5_A_108.pdb
	Pocket_001_P2_P42345-P62942-3fap-A.pdb	1fkg	SB3_A_108.pdb
	Pocket_001_P2_P42345-P62942-3fap-A.pdb	1fkh	SBX_A_108.pdb
	Pocket_001_P2_P42345-P62942-3fap-A.pdb	1fki	SB1_B_108.pdb
	Pocket_001_P2_P42345-P62942-3fap-A.pdb	1fkj	FK5_A_108.pdb
	Pocket_001_P2_P42345-P62942-3fap-A.pdb	1j4h	SUB_A_201.pdb
	Pocket_001_P2_P42345-P62942-3fap-A.pdb	1j4i	TST_A_201.pdb
	Pocket_001_P2_P42345-P62942-3fap-A.pdb	1j4r	001_A_108.pdb
	Pocket_001_P2_P42345-P62942-3fap-A.pdb	1nsg	RAD_A_108.pdb
	Pocket_001_P2_P42345-P62942-3fap-A.pdb	1qpf	858_D_308.pdb
	Pocket_001_P2_P42345-P62942-3fap-A.pdb	1qpl	587_C_308.pdb
	Pocket_001_P2_P42345-P62942-3fap-A.pdb	2dg3	RAP_A_501.pdb
	Pocket_001_P2_P42345-P62942-3fap-A.pdb	2dg4	RAP_A_501.pdb
	Pocket_001_P2_P42345-P62942-3fap-A.pdb	2dg9	RAP_A_501.pdb
	Pocket_001_P2_P42345-P62942-3fap-A.pdb	2fap	RAD_A_108.pdb
	Pocket_001_P2_P42345-P62942-3fap-A.pdb	2fke	FK5_A_108.pdb
	Pocket_001_P2_P42345-P62942-3fap-A.pdb	4dh0	MR8_A_201.pdb
	Pocket_001_P2_P42345-P62942-3fap-A.pdb	4fap	ARD_A_402.pdb
	Pocket_001_P2_P42345-P62942-3fap-A.pdb	4odr	FK5_A_201.pdb
	Pocket_001_P2_P42345-P62942-3fap-A.pdb	6m4u	RAP_A_201.pdb
	Pocket_001_P2_P42345-P62942-3fap-A.pdb	6m4v	RAP_B_201.pdb
	Pocket_001_P2_P42345-P62942-3fap-A.pdb	6m4w	RAP_D_201.pdb
	Pocket_001_P2_P42345-P62942-3fap-A.pdb	6oqa	60Z_B_201.pdb
	Pocket_001_P2_P42345-P62942-3fap-A.pdb	6vcu	R27_A_203.pdb
	Pocket_001_P2_P42345-P62942-3fap-A.pdb	6yf0	818_A_201.pdb
	Pocket_001_P2_P42345-P62942-3fap-A.pdb	6yf1	OP8_A_201.pdb
	Pocket_001_P2_P42345-P62942-3fap-A.pdb	6yf2	OP5_A_201.pdb
	Pocket_001_P2_P42345-P62942-3fap-A.pdb	6yf3	OOZ_A_201.pdb
	Pocket_001_P2_P42345-P62942-3fap-A.pdb	7u0t	KXX_B_201.pdb
	Pocket_001_P2_P42345-P62942-3fap-A.pdb	7u8d	LWR_A_201.pdb
	Pocket_001_P2_P42345-P62942-3fap-A.pdb	8chi	UMR_A_201.pdb
	Pocket_001_P2_P42345-P62942-3fap-A.pdb	8chj	UQI_A_201.pdb
	Pocket_001_P2_P42345-P62942-3fap-A.pdb	8chk	UUI_A_201.pdb
	Pocket_001_P2_P42345-P62942-3fap-A.pdb	8chl	USV_A_201.pdb
	Pocket_001_P2_P42345-P62942-3fap-A.pdb	8chm	UT6_A_201.pdb
	Pocket_001_P2_P42345-P62942-3fap-A.pdb	8er6	XYU_A_201.pdb
	Pocket_001_P2_P42345-P62942-3fap-A.pdb	8er7	XZ3_A_201.pdb
	Pocket_001_P2_P42345-P62942-3fap-A.pdb	8era	XYU_B_201.pdb
	Pocket_001_P2_P42345-P62942-3fap-A.pdb	8pdf	Y5Q_A_201.pdb
	Pocket_001_P2_P42345-P62942-3fap-A.pdb	8ppz	0AN_A_201.pdb
	Pocket_001_P2_P42345-P62942-3fap-A.pdb	8xi9	RAP_A_301.pdb
	Pocket_001_P2_P42345-P62942-3fap-A.pdb	9chu	FK5_C_201.pdb
	Pocket_001_P2_P42345-P62942-3fap-A.pdb	9chv	FK5_C_201.pdb
	Pocket_001_P2_P42345-P62942-3fap-A.pdb	9chx	FK5_C_201.pdb
	Pocket_001_P2_P52565-P61586-1cc0-A.pdb	1a2b	GSP_A_538.pdb
	Pocket_001_P2_P52565-P61586-1cc0-A.pdb	1cxz	GSP_A_500.pdb
	Pocket_001_P2_P52565-P61586-1cc0-A.pdb	1dpf	GDP_A_200.pdb
	Pocket_001_P2_P52565-P61586-1cc0-A.pdb	1ftn	GDP_A_200.pdb
	Pocket_001_P2_P52565-P61586-1cc0-A.pdb	1kmq	GNP_A_300.pdb
	Pocket_001_P2_P52565-P61586-1cc0-A.pdb	1ow3	MGF_B_682.pdb
	Pocket_001_P2_P52565-P61586-1cc0-A.pdb	1s1c	GNP_A_200.pdb
	Pocket_001_P2_P52565-P61586-1cc0-A.pdb	1tx4	ALF_B_682.pdb
	Pocket_001_P2_P52565-P61586-1cc0-A.pdb	3kz1	GSP_F_538.pdb
	Pocket_001_P2_P52565-P61586-1cc0-A.pdb	3lw8	GDP_A_201.pdb
	Pocket_001_P2_P52565-P61586-1cc0-A.pdb	3lwn	GDP_A_201.pdb
	Pocket_001_P2_P52565-P61586-1cc0-A.pdb	3lxr	GDP_A_201.pdb
	Pocket_001_P2_P52565-P61586-1cc0-A.pdb	3msx	GDP_A_181.pdb
	Pocket_001_P2_P52565-P61586-1cc0-A.pdb	3msx	MGF_A_402.pdb
	Pocket_001_P2_P52565-P61586-1cc0-A.pdb	4d0n	GDP_A_1182.pdb
	Pocket_001_P2_P52565-P61586-1cc0-A.pdb	4xsg	GSP_A_201.pdb
	Pocket_001_P2_P52565-P61586-1cc0-A.pdb	4xsh	GSP_A_201.pdb
	Pocket_001_P2_P52565-P61586-1cc0-A.pdb	5a0f	GDP_A_200.pdb
	Pocket_001_P2_P52565-P61586-1cc0-A.pdb	5c2k	GDP_A_503.pdb
	Pocket_001_P2_P52565-P61586-1cc0-A.pdb	5c2k	AF3_A_502.pdb
	Pocket_001_P2_P52565-P61586-1cc0-A.pdb	5hpy	MGF_B_201.pdb
	Pocket_001_P2_P52565-P61586-1cc0-A.pdb	5irc	MGF_F_203.pdb
	Pocket_001_P2_P52565-P61586-1cc0-A.pdb	5jcp	ALF_B_1203.pdb
	Pocket_001_P2_P52565-P61586-1cc0-A.pdb	5jhh	RA0_B_201.pdb
	Pocket_001_P2_P52565-P61586-1cc0-A.pdb	5m6x	MGF_B_203.pdb
	Pocket_001_P2_P52565-P61586-1cc0-A.pdb	5m70	ALF_B_203.pdb
	Pocket_001_P2_P52565-P61586-1cc0-A.pdb	6bc0	GSP_F_202.pdb
	Pocket_001_P2_P52565-P61586-1cc0-A.pdb	6bca	GSP_F_202.pdb
	Pocket_001_P2_P52565-P61586-1cc0-A.pdb	6bcb	GSP_F_201.pdb
	Pocket_001_P2_P52565-P61586-1cc0-A.pdb	6kx2	GDP_A_200.pdb
	Pocket_001_P2_P52565-P61586-1cc0-A.pdb	6v6m	GNP_A_201.pdb
	Pocket_001_P2_P52565-P61586-1cc0-A.pdb	7g8g	LXA_A_502.pdb
	Pocket_001_P2_P52565-P61586-1cc0-A.pdb	7g93	VW7_A_201.pdb
	Pocket_001_P2_P52565-P61586-1cc0-A.pdb	7g99	ZE9_A_201.pdb
	Pocket_001_P2_P52565-P61586-1cc0-A.pdb	7g9i	ZGQ_A_201.pdb
	Pocket_001_P2_P52565-P61586-1cc0-A.pdb	7g9j	ZGX_A_501.pdb
	Pocket_001_P2_P52565-P61586-1cc0-A.pdb	7qsc	GDP_D_201.pdb
	Pocket_001_P2_P52565-P61586-1cc0-A.pdb	7qsc	MGF_D_202.pdb
	Pocket_001_P2_P52565-P61586-1cc0-A.pdb	7qtm	GDP_B_201.pdb
	Pocket_001_P2_P52565-P61586-1cc0-A.pdb	7qtm	MGF_B_202.pdb
	Pocket_001_P2_P52565-P61586-1cc0-A.pdb	8fcb	GSP_F_301.pdb
	Pocket_001_P2_P52565-P61586-1cc0-A.pdb	8t1c	GDP_E_200.pdb
	Pocket_001_P2_Q07955-Q96SB4-3beg-A.pdb	1wbp	ADP_A_950.pdb
	Pocket_001_P2_Q07955-Q96SB4-3beg-A.pdb	4wua	3UL_A_701.pdb
	Pocket_001_P2_Q07955-Q96SB4-3beg-A.pdb	5mxx	W4A_A_701.pdb
	Pocket_001_P2_Q07955-Q96SB4-3beg-A.pdb	5my8	RXZ_A_724.pdb
	Pocket_001_P2_Q07955-Q96SB4-3beg-A.pdb	5xv7	EMH_A_705.pdb
	Pocket_001_P2_Q07955-Q96SB4-3beg-A.pdb	7pqs	80H_A_601.pdb
	Pocket_001_P2_Q07955-Q96SB4-3beg-A.pdb	7zks	IXQ_A_701.pdb
	Pocket_001_P2_P12004-P35250-6vvo-B.pdb	8ui7	AGS_B_402.pdb
	Pocket_001_P2_P12004-P35250-6vvo-B.pdb	8ui8	AGS_B_402.pdb
	Pocket_001_P2_P12004-P35250-6vvo-B.pdb	8ui9	AGS_B_402.pdb
	Pocket_001_P2_P12004-P35250-6vvo-B.pdb	8uii	AGS_B_402.pdb
	Pocket_001_P2_P12004-P35250-6vvo-B.pdb	8umt	AGS_B_402.pdb
	Pocket_001_P2_P12004-P35250-6vvo-B.pdb	8umu	AGS_B_402.pdb
	Pocket_001_P2_P12004-P35250-6vvo-B.pdb	8umy	AGS_C_402.pdb
	Pocket_001_P2_P12004-P35250-6vvo-B.pdb	8un0	AGS_C_402.pdb
	Pocket_001_P2_P25788-P28072-5le5-b.pdb	4r67	3BV_H_301.pdb
	Pocket_001_P2_P25788-P28072-5le5-b.pdb	5a0q	KNM_I_300.pdb
	Pocket_001_P2_P25788-P28072-5le5-b.pdb	5lez	OAS_d_3.pdb
	Pocket_001_P2_P25788-P28072-5le5-b.pdb	5lez	6VA_d_4.pdb
	Pocket_001_P2_P25788-P28072-5le5-b.pdb	5lf1	6VC_N_307.pdb
	Pocket_001_P2_P25788-P28072-5le5-b.pdb	5lf3	BO2_b_305.pdb
	Pocket_001_P2_P25788-P28072-5le5-b.pdb	5lf4	6V7_b_304.pdb
	Pocket_001_P2_P25788-P28072-5le5-b.pdb	5lf7	6V8_b_304.pdb
	Pocket_001_P2_P25788-P28072-5le5-b.pdb	8cvr	LDZ_H_301.pdb
	Pocket_001_P2_P25788-P28072-5le5-b.pdb	8cvs	LDZ_b_301.pdb
	Pocket_001_P2_P48643-P78371-6qb8-B.pdb	7nvo	ADP_Q_601.pdb
	Pocket_001_P2_P48643-P78371-6qb8-B.pdb	7x3j	ATP_b_601.pdb
	Pocket_001_P2_P48643-P78371-6qb8-B.pdb	7x3u	ADP_B_601.pdb
	Pocket_001_P2_P48643-P78371-6qb8-B.pdb	8sfe	ADP_B_601.pdb
	Pocket_001_P2_P50991-P78371-6qb8-B.pdb	7nvo	ADP_Q_601.pdb
	Pocket_001_P2_P50991-P78371-6qb8-B.pdb	7wu7	ADP_H_5000.pdb
	Pocket_001_P2_P50991-P78371-6qb8-B.pdb	7x3j	ATP_b_601.pdb
	Pocket_001_P2_P50991-P78371-6qb8-B.pdb	7x3u	ADP_B_601.pdb
	Pocket_001_P2_P50991-P78371-6qb8-B.pdb	8sfe	ADP_B_601.pdb
	Pocket_001_P2_Q16665-Q9GZT9-5l9v-B.pdb	3hqr	OGA_A_600.pdb
	Pocket_001_P2_Q16665-Q9GZT9-5l9v-B.pdb	5l9b	AKG_A_502.pdb
	Pocket_001_P2_Q16665-Q9GZT9-5l9v-B.pdb	5l9v	OGA_A_502.pdb
	Pocket_001_P2_Q16665-Q9GZT9-5l9v-B.pdb	5las	OGA_B_502.pdb
	Pocket_001_P2_Q16665-Q9GZT9-5l9v-B.pdb	6yw3	OGA_A_502.pdb
	Pocket_001_P2_O14818-P35998-5m32-c.pdb	5gjq	ADP_H_501.pdb
	Pocket_001_P2_O14818-P35998-5m32-c.pdb	5t0g	ATP_A_501.pdb
	Pocket_001_P2_O14818-P35998-5m32-c.pdb	5t0h	ADP_A_501.pdb
	Pocket_001_P2_O14818-P35998-5m32-c.pdb	5t0i	ATP_A_501.pdb
	Pocket_001_P2_O14818-P35998-5m32-c.pdb	5t0j	ATP_E_401.pdb
	Pocket_001_P2_O14818-P35998-5m32-c.pdb	7qy7	ATP_E_401.pdb
	Pocket_001_P2_O14818-P35998-5m32-c.pdb	9e8l	ADP_A_501.pdb
	Pocket_001_P2_O60216-Q8WVM7-6rrc-C.pdb	5qsw	O3J_C_501.pdb
	Pocket_001_P2_P12004-P40937-6vvo-C.pdb	8ui7	AGS_C_402.pdb
	Pocket_001_P2_P12004-P40937-6vvo-C.pdb	8ui8	AGS_C_402.pdb
	Pocket_001_P2_P12004-P40937-6vvo-C.pdb	8ui9	AGS_C_402.pdb
	Pocket_001_P2_P12004-P40937-6vvo-C.pdb	8uii	AGS_C_402.pdb
	Pocket_001_P2_P12004-P40937-6vvo-C.pdb	8umt	AGS_C_402.pdb
	Pocket_001_P2_P12004-P40937-6vvo-C.pdb	8umu	AGS_C_402.pdb
	Pocket_001_P2_P12004-P40937-6vvo-C.pdb	8umy	AGS_C_402.pdb
	Pocket_001_P2_P12004-P40937-6vvo-C.pdb	8un0	AGS_C_402.pdb
	Pocket_001_P2_P17980-P35998-5m32-c.pdb	5gjq	ADP_H_501.pdb
	Pocket_001_P2_P17980-P35998-5m32-c.pdb	5t0g	ATP_A_501.pdb
	Pocket_001_P2_P17980-P35998-5m32-c.pdb	5t0h	ADP_A_501.pdb
	Pocket_001_P2_P17980-P35998-5m32-c.pdb	5t0i	ATP_A_501.pdb
	Pocket_001_P2_P17980-P35998-5m32-c.pdb	7qy7	ATP_E_401.pdb
	Pocket_001_P2_P17980-P35998-5m32-c.pdb	9e8l	ADP_A_501.pdb
	Pocket_001_P2_P78371-Q99832-7lum-C.pdb	7nvl	ADP_h_601.pdb
	Pocket_001_P2_P78371-Q99832-7lum-C.pdb	7nvm	ADP_H_601.pdb
	Pocket_001_P2_P78371-Q99832-7lum-C.pdb	7nvn	ADP_H_601.pdb
	Pocket_001_P2_P78371-Q99832-7lum-C.pdb	7nvo	ADP_Q_601.pdb
	Pocket_001_P2_P78371-Q99832-7lum-C.pdb	7trg	ADP_E_602.pdb
	Pocket_001_P2_P78371-Q99832-7lum-C.pdb	7ttn	ADP_E_602.pdb
	Pocket_001_P2_P78371-Q99832-7lum-C.pdb	7ttt	ADP_C_602.pdb
	Pocket_001_P2_P78371-Q99832-7lum-C.pdb	7tub	ADP_E_602.pdb
	Pocket_001_P2_P78371-Q99832-7lum-C.pdb	7x0s	ADP_H_601.pdb
	Pocket_001_P2_P78371-Q99832-7lum-C.pdb	7x0v	ADP_H_601.pdb
	Pocket_001_P2_P78371-Q99832-7lum-C.pdb	8i1u	ADP_O_601.pdb
	Pocket_001_P2_P78371-Q99832-7lum-C.pdb	8sfe	ADP_Z_601.pdb
	Pocket_001_P2_P78371-Q99832-7lum-C.pdb	8sff	ADP_h_601.pdb
	Pocket_001_P2_P78371-Q99832-7lum-C.pdb	8sg8	ADP_h_601.pdb
	Pocket_001_P2_P78371-Q99832-7lum-C.pdb	8sg9	ADP_H_601.pdb
	Pocket_001_P2_P78371-Q99832-7lum-C.pdb	8sgc	ADP_h_601.pdb
	Pocket_001_P2_P78371-Q99832-7lum-C.pdb	8sgl	ADP_h_601.pdb
	Pocket_001_P2_P78371-Q99832-7lum-C.pdb	8sgq	ADP_b_601.pdb
	Pocket_001_P2_P78371-Q99832-7lum-C.pdb	8sh9	ADP_h_601.pdb
	Pocket_001_P2_P78371-Q99832-7lum-C.pdb	8sha	ADP_h_601.pdb
	Pocket_001_P2_P78371-Q99832-7lum-C.pdb	8shd	ADP_H_601.pdb
	Pocket_001_P2_P78371-Q99832-7lum-C.pdb	8she	ADP_h_601.pdb
	Pocket_001_P2_P78371-Q99832-7lum-C.pdb	8shf	ADP_H_601.pdb
	Pocket_001_P2_P78371-Q99832-7lum-C.pdb	8shg	ADP_h_601.pdb
	Pocket_001_P2_P78371-Q99832-7lum-C.pdb	8shl	ADP_h_601.pdb
	Pocket_001_P2_P78371-Q99832-7lum-C.pdb	8shn	ADP_h_601.pdb
	Pocket_001_P2_P78371-Q99832-7lum-C.pdb	8sho	ADP_h_601.pdb
	Pocket_001_P2_P78371-Q99832-7lum-C.pdb	8shp	ADP_h_601.pdb
	Pocket_001_P2_P78371-Q99832-7lum-C.pdb	8shq	ADP_H_601.pdb
	Pocket_001_P2_P78371-Q99832-7lum-C.pdb	8sht	ADP_h_601.pdb
	Pocket_001_P2_P48643-P50991-6qb8-d.pdb	7nvo	AF3_Q_603.pdb
	Pocket_001_P2_P48643-P50991-6qb8-d.pdb	7nvo	ADP_Q_601.pdb
	Pocket_001_P2_P48643-P50991-6qb8-d.pdb	7x3j	ATP_d_601.pdb
	Pocket_001_P2_P48643-P50991-6qb8-d.pdb	7x3u	ADP_d_601.pdb
	Pocket_001_P2_P48643-P50991-6qb8-d.pdb	8sfe	ADP_d_601.pdb
	Pocket_001_P2_P49137-Q16539-2okr-D.pdb	1a9u	SB2_A_800.pdb
	Pocket_001_P2_P49137-Q16539-2okr-D.pdb	1bl6	SB6_A_800.pdb
	Pocket_001_P2_P49137-Q16539-2okr-D.pdb	1bl7	SB4_A_800.pdb
	Pocket_001_P2_P49137-Q16539-2okr-D.pdb	1bmk	SB5_A_800.pdb
	Pocket_001_P2_P49137-Q16539-2okr-D.pdb	1di9	MSQ_A_500.pdb
	Pocket_001_P2_P49137-Q16539-2okr-D.pdb	1ian	D13_A_391.pdb
	Pocket_001_P2_P49137-Q16539-2okr-D.pdb	1kv1	BMU_A_391.pdb
	Pocket_001_P2_P49137-Q16539-2okr-D.pdb	1kv2	B96_A_391.pdb
	Pocket_001_P2_P49137-Q16539-2okr-D.pdb	1m7q	DQO_A_501.pdb
	Pocket_001_P2_P49137-Q16539-2okr-D.pdb	1ouk	084_A_501.pdb
	Pocket_001_P2_P49137-Q16539-2okr-D.pdb	1ouy	094_A_501.pdb
	Pocket_001_P2_P49137-Q16539-2okr-D.pdb	1ove	358_A_401.pdb
	Pocket_001_P2_P49137-Q16539-2okr-D.pdb	1oz1	FPH_A_500.pdb
	Pocket_001_P2_P49137-Q16539-2okr-D.pdb	1w7h	3IP_A_1355.pdb
	Pocket_001_P2_P49137-Q16539-2okr-D.pdb	1w82	L10_A_1356.pdb
	Pocket_001_P2_P49137-Q16539-2okr-D.pdb	1w83	L11_A_1355.pdb
	Pocket_001_P2_P49137-Q16539-2okr-D.pdb	1w84	L12_A_1356.pdb
	Pocket_001_P2_P49137-Q16539-2okr-D.pdb	1wbn	L09_A_1355.pdb
	Pocket_001_P2_P49137-Q16539-2okr-D.pdb	1wbo	2CH_A_1355.pdb
	Pocket_001_P2_P49137-Q16539-2okr-D.pdb	1wbs	LI2_A_1355.pdb
	Pocket_001_P2_P49137-Q16539-2okr-D.pdb	1wbt	WBT_A_1355.pdb
	Pocket_001_P2_P49137-Q16539-2okr-D.pdb	1wbv	LI3_A_1355.pdb
	Pocket_001_P2_P49137-Q16539-2okr-D.pdb	1wbw	LI4_A_1355.pdb
	Pocket_001_P2_P49137-Q16539-2okr-D.pdb	1yqj	6NP_A_362.pdb
	Pocket_001_P2_P49137-Q16539-2okr-D.pdb	1zyj	BI5_A_362.pdb
	Pocket_001_P2_P49137-Q16539-2okr-D.pdb	1zz2	B11_A_362.pdb
	Pocket_001_P2_P49137-Q16539-2okr-D.pdb	1zzl	TZY_A_999.pdb
	Pocket_001_P2_P49137-Q16539-2okr-D.pdb	2baj	1PP_A_401.pdb
	Pocket_001_P2_P49137-Q16539-2okr-D.pdb	2bak	AQZ_A_401.pdb
	Pocket_001_P2_P49137-Q16539-2okr-D.pdb	2bal	PQA_A_401.pdb
	Pocket_001_P2_P49137-Q16539-2okr-D.pdb	2baq	PQB_A_401.pdb
	Pocket_001_P2_P49137-Q16539-2okr-D.pdb	2i0h	222_A_400.pdb
	Pocket_001_P2_P49137-Q16539-2okr-D.pdb	2i0h	222_A_3400.pdb
	Pocket_001_P2_P49137-Q16539-2okr-D.pdb	2qd9	LGF_A_361.pdb
	Pocket_001_P2_P49137-Q16539-2okr-D.pdb	2rg5	279_A_501.pdb
	Pocket_001_P2_P49137-Q16539-2okr-D.pdb	2rg6	287_A_501.pdb
	Pocket_001_P2_P49137-Q16539-2okr-D.pdb	2yis	YIS_A_1353.pdb
	Pocket_001_P2_P49137-Q16539-2okr-D.pdb	2yiw	YIW_A_1353.pdb
	Pocket_001_P2_P49137-Q16539-2okr-D.pdb	2yix	YIX_A_1355.pdb
	Pocket_001_P2_P49137-Q16539-2okr-D.pdb	2zaz	GK1_A_362.pdb
	Pocket_001_P2_P49137-Q16539-2okr-D.pdb	2zb0	GK3_A_361.pdb
	Pocket_001_P2_P49137-Q16539-2okr-D.pdb	2zb1	GK4_A_361.pdb
	Pocket_001_P2_P49137-Q16539-2okr-D.pdb	3bv2	P38_A_501.pdb
	Pocket_001_P2_P49137-Q16539-2okr-D.pdb	3bv3	P39_A_501.pdb
	Pocket_001_P2_P49137-Q16539-2okr-D.pdb	3bx5	304_A_501.pdb
	Pocket_001_P2_P49137-Q16539-2okr-D.pdb	3c5u	P41_A_362.pdb
	Pocket_001_P2_P49137-Q16539-2okr-D.pdb	3ctq	337_A_1.pdb
	Pocket_001_P2_P49137-Q16539-2okr-D.pdb	3d7z	GK5_A_401.pdb
	Pocket_001_P2_P49137-Q16539-2okr-D.pdb	3d83	GK6_A_401.pdb
	Pocket_001_P2_P49137-Q16539-2okr-D.pdb	3ds6	A17_A_361.pdb
	Pocket_001_P2_P49137-Q16539-2okr-D.pdb	3dt1	P40_A_361.pdb
	Pocket_001_P2_P49137-Q16539-2okr-D.pdb	3e+92	G6A_A_361.pdb
	Pocket_001_P2_P49137-Q16539-2okr-D.pdb	3e+93	19B_A_361.pdb
	Pocket_001_P2_P49137-Q16539-2okr-D.pdb	3fkl	FKL_A_361.pdb
	Pocket_001_P2_P49137-Q16539-2okr-D.pdb	3fkn	FKN_A_361.pdb
	Pocket_001_P2_P49137-Q16539-2okr-D.pdb	3fko	FKO_A_361.pdb
	Pocket_001_P2_P49137-Q16539-2okr-D.pdb	3fln	3FN_C_361.pdb
	Pocket_001_P2_P49137-Q16539-2okr-D.pdb	3flq	891_A_361.pdb
	Pocket_001_P2_P49137-Q16539-2okr-D.pdb	3fls	FLS_A_361.pdb
	Pocket_001_P2_P49137-Q16539-2okr-D.pdb	3flw	FLW_A_361.pdb
	Pocket_001_P2_P49137-Q16539-2okr-D.pdb	3fly	FLY_A_361.pdb
	Pocket_001_P2_P49137-Q16539-2okr-D.pdb	3flz	FLZ_A_361.pdb
	Pocket_001_P2_P49137-Q16539-2okr-D.pdb	3fmh	533_A_361.pdb
	Pocket_001_P2_P49137-Q16539-2okr-D.pdb	3fmj	FMJ_A_361.pdb
	Pocket_001_P2_P49137-Q16539-2okr-D.pdb	3fmk	FMK_A_361.pdb
	Pocket_001_P2_P49137-Q16539-2okr-D.pdb	3fml	FML_A_361.pdb
	Pocket_001_P2_P49137-Q16539-2okr-D.pdb	3fmm	XI2_A_361.pdb
	Pocket_001_P2_P49137-Q16539-2okr-D.pdb	3fsf	FSS_A_450.pdb
	Pocket_001_P2_P49137-Q16539-2okr-D.pdb	3gc7	B45_A_361.pdb
	Pocket_001_P2_P49137-Q16539-2okr-D.pdb	3gcp	SB2_A_361.pdb
	Pocket_001_P2_P49137-Q16539-2okr-D.pdb	3gcq	1BU_A_401.pdb
	Pocket_001_P2_P49137-Q16539-2okr-D.pdb	3gcs	BAX_A_401.pdb
	Pocket_001_P2_P49137-Q16539-2okr-D.pdb	3gcu	R48_A_401.pdb
	Pocket_001_P2_P49137-Q16539-2okr-D.pdb	3gcv	SS6_A_361.pdb
	Pocket_001_P2_P49137-Q16539-2okr-D.pdb	3gfe	P37_A_361.pdb
	Pocket_001_P2_P49137-Q16539-2okr-D.pdb	3gi3	B10_A_391.pdb
	Pocket_001_P2_P49137-Q16539-2okr-D.pdb	3hec	STI_A_1.pdb
	Pocket_001_P2_P49137-Q16539-2okr-D.pdb	3heg	BAX_A_1.pdb
	Pocket_001_P2_P49137-Q16539-2okr-D.pdb	3hl7	I47_A_401.pdb
	Pocket_001_P2_P49137-Q16539-2okr-D.pdb	3hll	I45_A_401.pdb
	Pocket_001_P2_P49137-Q16539-2okr-D.pdb	3hp2	P36_A_401.pdb
	Pocket_001_P2_P49137-Q16539-2okr-D.pdb	3hp5	52P_A_401.pdb
	Pocket_001_P2_P49137-Q16539-2okr-D.pdb	3hrb	I39_A_1.pdb
	Pocket_001_P2_P49137-Q16539-2okr-D.pdb	3hub	469_A_361.pdb
	Pocket_001_P2_P49137-Q16539-2okr-D.pdb	3huc	G97_A_362.pdb
	Pocket_001_P2_P49137-Q16539-2okr-D.pdb	3hv3	R49_A_361.pdb
	Pocket_001_P2_P49137-Q16539-2okr-D.pdb	3hv4	L51_A_361.pdb
	Pocket_001_P2_P49137-Q16539-2okr-D.pdb	3hv5	R24_A_361.pdb
	Pocket_001_P2_P49137-Q16539-2okr-D.pdb	3hv6	R39_A_361.pdb
	Pocket_001_P2_P49137-Q16539-2okr-D.pdb	3hv7	1AU_A_361.pdb
	Pocket_001_P2_P49137-Q16539-2okr-D.pdb	3hvc	GG5_A_361.pdb
	Pocket_001_P2_P49137-Q16539-2okr-D.pdb	3iph	G11_A_361.pdb
	Pocket_001_P2_P49137-Q16539-2okr-D.pdb	3itz	P66_A_401.pdb
	Pocket_001_P2_P49137-Q16539-2okr-D.pdb	3iw5	DF3_A_362.pdb
	Pocket_001_P2_P49137-Q16539-2okr-D.pdb	3iw6	PP0_A_361.pdb
	Pocket_001_P2_P49137-Q16539-2okr-D.pdb	3iw7	IPK_A_361.pdb
	Pocket_001_P2_P49137-Q16539-2okr-D.pdb	3iw8	HIZ_A_361.pdb
	Pocket_001_P2_P49137-Q16539-2okr-D.pdb	3k3i	JZJ_A_1.pdb
	Pocket_001_P2_P49137-Q16539-2okr-D.pdb	3k3j	F4C_A_361.pdb
	Pocket_001_P2_P49137-Q16539-2okr-D.pdb	3kf7	L9G_A_401.pdb
	Pocket_001_P2_P49137-Q16539-2okr-D.pdb	3kq7	KQ7_A_361.pdb
	Pocket_001_P2_P49137-Q16539-2okr-D.pdb	3l8s	BFF_A_361.pdb
	Pocket_001_P2_P49137-Q16539-2okr-D.pdb	3l8x	N4D_A_361.pdb
	Pocket_001_P2_P49137-Q16539-2okr-D.pdb	3lfa	1N1_A_361.pdb
	Pocket_001_P2_P49137-Q16539-2okr-D.pdb	3lfb	Z87_A_361.pdb
	Pocket_001_P2_P49137-Q16539-2okr-D.pdb	3lfc	Z86_A_361.pdb
	Pocket_001_P2_P49137-Q16539-2okr-D.pdb	3lfd	Z85_A_361.pdb
	Pocket_001_P2_P49137-Q16539-2okr-D.pdb	3lfe	Z84_A_361.pdb
	Pocket_001_P2_P49137-Q16539-2okr-D.pdb	3lff	Z83_A_362.pdb
	Pocket_001_P2_P49137-Q16539-2okr-D.pdb	3lhj	LHJ_A_361.pdb
	Pocket_001_P2_P49137-Q16539-2okr-D.pdb	3mpa	SB2_A_361.pdb
	Pocket_001_P2_P49137-Q16539-2okr-D.pdb	3mpt	1GK_A_361.pdb
	Pocket_001_P2_P49137-Q16539-2okr-D.pdb	3mvl	38P_A_361.pdb
	Pocket_001_P2_P49137-Q16539-2okr-D.pdb	3mvm	39P_A_361.pdb
	Pocket_001_P2_P49137-Q16539-2okr-D.pdb	3mw1	MIH_A_1.pdb
	Pocket_001_P2_P49137-Q16539-2okr-D.pdb	3nnu	EDB_A_355.pdb
	Pocket_001_P2_P49137-Q16539-2okr-D.pdb	3nnv	437_A_355.pdb
	Pocket_001_P2_P49137-Q16539-2okr-D.pdb	3nnw	EDD_A_355.pdb
	Pocket_001_P2_P49137-Q16539-2okr-D.pdb	3nnx	EDD_A_355.pdb
	Pocket_001_P2_P49137-Q16539-2okr-D.pdb	3nww	3NW_A_361.pdb
	Pocket_001_P2_P49137-Q16539-2okr-D.pdb	3o8p	BMU_A_361.pdb
	Pocket_001_P2_P49137-Q16539-2okr-D.pdb	3o8t	BMU_A_361.pdb
	Pocket_001_P2_P49137-Q16539-2okr-D.pdb	3o8u	BMU_A_361.pdb
	Pocket_001_P2_P49137-Q16539-2okr-D.pdb	3obg	SB2_A_361.pdb
	Pocket_001_P2_P49137-Q16539-2okr-D.pdb	3obj	BMU_A_361.pdb
	Pocket_001_P2_P49137-Q16539-2okr-D.pdb	3oc1	BMU_A_361.pdb
	Pocket_001_P2_P49137-Q16539-2okr-D.pdb	3ocg	OCG_A_361.pdb
	Pocket_001_P2_P49137-Q16539-2okr-D.pdb	3pg3	DG7_A_362.pdb
	Pocket_001_P2_P49137-Q16539-2okr-D.pdb	3qud	N3F_A_361.pdb
	Pocket_001_P2_P49137-Q16539-2okr-D.pdb	3que	3FF_A_362.pdb
	Pocket_001_P2_P49137-Q16539-2okr-D.pdb	3rin	I2O_A_401.pdb
	Pocket_001_P2_P49137-Q16539-2okr-D.pdb	3roc	29A_A_401.pdb
	Pocket_001_P2_P49137-Q16539-2okr-D.pdb	3s3i	CQ0_A_1.pdb
	Pocket_001_P2_P49137-Q16539-2okr-D.pdb	3s4q	NK0_A_361.pdb
	Pocket_001_P2_P49137-Q16539-2okr-D.pdb	3u8w	09J_A_500.pdb
	Pocket_001_P2_P49137-Q16539-2okr-D.pdb	3uvp	048_A_361.pdb
	Pocket_001_P2_P49137-Q16539-2okr-D.pdb	3uvq	FS8_A_361.pdb
	Pocket_001_P2_P49137-Q16539-2okr-D.pdb	3uvr	06F_A_361.pdb
	Pocket_001_P2_P49137-Q16539-2okr-D.pdb	3zs5	SB2_A_1000.pdb
	Pocket_001_P2_P49137-Q16539-2okr-D.pdb	3zsg	T75_A_400.pdb
	Pocket_001_P2_P49137-Q16539-2okr-D.pdb	3zsh	469_A_400.pdb
	Pocket_001_P2_P49137-Q16539-2okr-D.pdb	3zsi	52P_A_1000.pdb
	Pocket_001_P2_P49137-Q16539-2okr-D.pdb	3zya	2A8_A_400.pdb
	Pocket_001_P2_P49137-Q16539-2okr-D.pdb	4a9y	AQZ_A_1354.pdb
	Pocket_001_P2_P49137-Q16539-2okr-D.pdb	4aa0	AA0_A_1353.pdb
	Pocket_001_P2_P49137-Q16539-2okr-D.pdb	4aa4	QC0_A_1356.pdb
	Pocket_001_P2_P49137-Q16539-2okr-D.pdb	4aa5	NQB_A_1353.pdb
	Pocket_001_P2_P49137-Q16539-2okr-D.pdb	4aac	AAV_A_1360.pdb
	Pocket_001_P2_P49137-Q16539-2okr-D.pdb	4dlj	6RG_A_402.pdb
	Pocket_001_P2_P49137-Q16539-2okr-D.pdb	4eh2	0OK_A_402.pdb
	Pocket_001_P2_P49137-Q16539-2okr-D.pdb	4eh3	NAR_A_401.pdb
	Pocket_001_P2_P49137-Q16539-2okr-D.pdb	4eh4	0OL_A_402.pdb
	Pocket_001_P2_P49137-Q16539-2okr-D.pdb	4eh5	0OM_A_402.pdb
	Pocket_001_P2_P49137-Q16539-2okr-D.pdb	4eh6	0ON_A_402.pdb
	Pocket_001_P2_P49137-Q16539-2okr-D.pdb	4eh7	0OO_A_402.pdb
	Pocket_001_P2_P49137-Q16539-2okr-D.pdb	4eh8	0OP_A_403.pdb
	Pocket_001_P2_P49137-Q16539-2okr-D.pdb	4eh8	0OP_A_402.pdb
	Pocket_001_P2_P49137-Q16539-2okr-D.pdb	4ewq	MWL_A_402.pdb
	Pocket_001_P2_P49137-Q16539-2okr-D.pdb	4f9w	LM4_A_403.pdb
	Pocket_001_P2_P49137-Q16539-2okr-D.pdb	4f9y	LM3_A_403.pdb
	Pocket_001_P2_P49137-Q16539-2okr-D.pdb	4fa2	SB0_A_402.pdb
	Pocket_001_P2_P49137-Q16539-2okr-D.pdb	4kin	1M8_A_401.pdb
	Pocket_001_P2_P49137-Q16539-2okr-D.pdb	4kip	1R9_A_401.pdb
	Pocket_001_P2_P49137-Q16539-2okr-D.pdb	4kiq	1RA_A_401.pdb
	Pocket_001_P2_P49137-Q16539-2okr-D.pdb	4l8m	F46_A_403.pdb
	Pocket_001_P2_P49137-Q16539-2okr-D.pdb	4r3c	3GF_A_402.pdb
	Pocket_001_P2_P49137-Q16539-2okr-D.pdb	4zth	VVT_A_401.pdb
	Pocket_001_P2_P49137-Q16539-2okr-D.pdb	5mtx	FJI_A_401.pdb
	Pocket_001_P2_P49137-Q16539-2okr-D.pdb	5mty	HB9_A_401.pdb
	Pocket_001_P2_P49137-Q16539-2okr-D.pdb	5mz3	8EN_A_401.pdb
	Pocket_001_P2_P49137-Q16539-2okr-D.pdb	5n65	8OT_A_402.pdb
	Pocket_001_P2_P49137-Q16539-2okr-D.pdb	5n66	B96_A_402.pdb
	Pocket_001_P2_P49137-Q16539-2okr-D.pdb	5omg	9Y8_A_402.pdb
	Pocket_001_P2_P49137-Q16539-2okr-D.pdb	5omh	9Y5_A_401.pdb
	Pocket_001_P2_P49137-Q16539-2okr-D.pdb	5tbe	78L_A_401.pdb
	Pocket_001_P2_P49137-Q16539-2okr-D.pdb	5tco	79Q_A_401.pdb
	Pocket_001_P2_P49137-Q16539-2okr-D.pdb	5wjj	AQY_A_501.pdb
	Pocket_001_P2_P49137-Q16539-2okr-D.pdb	5xyy	P0F_A_401.pdb
	Pocket_001_P2_P49137-Q16539-2okr-D.pdb	6anl	T75_A_401.pdb
	Pocket_001_P2_P49137-Q16539-2okr-D.pdb	6hwt	GXH_A_404.pdb
	Pocket_001_P2_P49137-Q16539-2okr-D.pdb	6hwu	GE5_A_404.pdb
	Pocket_001_P2_P49137-Q16539-2okr-D.pdb	6hwv	GEW_A_404.pdb
	Pocket_001_P2_P49137-Q16539-2okr-D.pdb	6m95	J8S_A_501.pdb
	Pocket_001_P2_P49137-Q16539-2okr-D.pdb	6m9l	J9G_A_501.pdb
	Pocket_001_P2_P49137-Q16539-2okr-D.pdb	6ohd	MKP_A_900.pdb
	Pocket_001_P2_P49137-Q16539-2okr-D.pdb	6qdz	HYK_A_402.pdb
	Pocket_001_P2_P49137-Q16539-2okr-D.pdb	6qe1	HYW_A_402.pdb
	Pocket_001_P2_P49137-Q16539-2okr-D.pdb	6sfi	LB5_A_401.pdb
	Pocket_001_P2_P49137-Q16539-2okr-D.pdb	6sfj	LBB_A_401.pdb
	Pocket_001_P2_P49137-Q16539-2okr-D.pdb	6sfk	LB8_A_405.pdb
	Pocket_001_P2_P49137-Q16539-2okr-D.pdb	6sfo	LBE_A_402.pdb
	Pocket_001_P2_P49137-Q16539-2okr-D.pdb	6tca	39G_B_401.pdb
	Pocket_001_P2_P49137-Q16539-2okr-D.pdb	6zqs	3FF_A_400.pdb
	Pocket_001_P2_P49137-Q16539-2okr-D.pdb	6zwp	OE8_A_401.pdb
	Pocket_001_P2_P49137-Q16539-2okr-D.pdb	8a8m	AP2_A_900.pdb
	Pocket_001_P2_P49137-Q16539-2okr-D.pdb	9cj1	NIL_A_402.pdb
	Pocket_001_P2_P49137-Q16539-2okr-D.pdb	9cj4	B96_A_401.pdb
	Pocket_001_P2_O00232-P43686-5m32-e.pdb	5gjq	ADP_K_501.pdb
	Pocket_001_P2_O00232-P43686-5m32-e.pdb	5t0g	ATP_D_501.pdb
	Pocket_001_P2_O00232-P43686-5m32-e.pdb	5t0h	ADP_D_501.pdb
	Pocket_001_P2_O00232-P43686-5m32-e.pdb	9e8n	ADP_D_501.pdb
	Pocket_001_P2_P25787-P43686-5m32-e.pdb	5gjq	ADP_K_501.pdb
	Pocket_001_P2_P25787-P43686-5m32-e.pdb	5t0g	ATP_D_501.pdb
	Pocket_001_P2_P25787-P43686-5m32-e.pdb	5t0h	ADP_D_501.pdb
	Pocket_001_P2_P25787-P43686-5m32-e.pdb	5t0i	ATP_D_501.pdb
	Pocket_001_P2_P25787-P43686-5m32-e.pdb	5t0j	ATP_D_501.pdb
	Pocket_001_P2_P25787-P43686-5m32-e.pdb	5vfr	AGS_D_501.pdb
	Pocket_001_P2_P25787-P43686-5m32-e.pdb	7qy7	ATP_D_502.pdb
	Pocket_001_P2_P25787-P43686-5m32-e.pdb	9e8n	ADP_D_501.pdb
	Pocket_001_P2_O15085-P61586-5jhh-F.pdb	3kz1	GSP_F_538.pdb
	Pocket_001_P2_O15085-P61586-5jhh-F.pdb	5jhh	RA0_B_201.pdb
	Pocket_001_P2_P43686-P62333-5m32-f.pdb	5gjq	ADP_L_401.pdb
	Pocket_001_P2_P43686-P62333-5m32-f.pdb	5t0g	ATP_E_401.pdb
	Pocket_001_P2_P43686-P62333-5m32-f.pdb	5t0h	ADP_E_401.pdb
	Pocket_001_P2_P40227-P49368-6qb8-g.pdb	7nvo	ADP_Q_601.pdb
	Pocket_001_P2_P40227-P49368-6qb8-g.pdb	7nvo	AF3_Q_603.pdb
	Pocket_001_P2_P40227-P49368-6qb8-g.pdb	7x3u	ADP_g_601.pdb
	Pocket_001_P2_P40227-P49368-6qb8-g.pdb	8sfe	ADP_g_601.pdb
	Pocket_001_P2_P40227-P49368-6qb8-g.pdb	8sgq	ADP_g_601.pdb
	Pocket_001_P2_P50991-Q99832-6nra-G.pdb	7x3j	ATP_h_601.pdb
	Pocket_001_P2_P50991-Q99832-6nra-G.pdb	7x3u	ADP_h_601.pdb
	Pocket_001_P2_P50991-Q99832-6nra-G.pdb	8sgq	ADP_h_601.pdb
	Pocket_001_P2_P28070-Q99436-5le5-H.pdb	4r67	3BV_I_301.pdb
	Pocket_001_P2_P28070-Q99436-5le5-H.pdb	5a0q	KNM_W_300.pdb
	Pocket_001_P2_P28070-Q99436-5le5-H.pdb	5lf1	6VC_H_305.pdb
	Pocket_001_P2_P28070-Q99436-5le5-H.pdb	5lf3	BO2_H_306.pdb
	Pocket_001_P2_P28070-Q99436-5le5-H.pdb	5lf7	6V8_H_305.pdb
	Pocket_001_P2_P28070-Q99436-5le5-H.pdb	8cvr	LDZ_I_301.pdb
	Pocket_001_P2_P28070-Q99436-5le5-H.pdb	8cvs	LDZ_H_301.pdb
	Pocket_001_P2_P43686-P62195-5m32-h.pdb	5gjq	ADP_J_501.pdb
	Pocket_001_P2_P43686-P62195-5m32-h.pdb	5t0g	ATP_C_501.pdb
	Pocket_001_P2_P43686-P62195-5m32-h.pdb	5t0h	ADP_C_501.pdb
	Pocket_001_P2_P43686-P62195-5m32-h.pdb	8jri	ADP_C_501.pdb
	Pocket_001_P2_P43686-P62195-5m32-h.pdb	8jti	ADP_C_501.pdb
	Pocket_001_P2_P43686-P62195-5m32-h.pdb	9e8n	ADP_C_501.pdb
	Pocket_001_P2_P49720-Q99436-5le5-H.pdb	4r67	3BV_I_301.pdb
	Pocket_001_P2_P49720-Q99436-5le5-H.pdb	5a0q	KNM_W_300.pdb
	Pocket_001_P2_P49720-Q99436-5le5-H.pdb	5lf1	6VC_H_305.pdb
	Pocket_001_P2_P49720-Q99436-5le5-H.pdb	5lf3	BO2_H_306.pdb
	Pocket_001_P2_P49720-Q99436-5le5-H.pdb	5lf7	6V8_H_305.pdb
	Pocket_001_P2_P49720-Q99436-5le5-H.pdb	8cvr	LDZ_I_301.pdb
	Pocket_001_P2_P49720-Q99436-5le5-H.pdb	8cvs	LDZ_H_301.pdb
	Pocket_001_P2_P60900-Q99436-5le5-H.pdb	4r67	3BV_I_301.pdb
	Pocket_001_P2_P60900-Q99436-5le5-H.pdb	5a0q	KNM_W_300.pdb
	Pocket_001_P2_P60900-Q99436-5le5-H.pdb	5lf1	6VC_H_305.pdb
	Pocket_001_P2_P60900-Q99436-5le5-H.pdb	5lf3	BO2_H_306.pdb
	Pocket_001_P2_P60900-Q99436-5le5-H.pdb	5lf7	6V8_H_305.pdb
	Pocket_001_P2_P60900-Q99436-5le5-H.pdb	6htc	GQK_V_301.pdb
	Pocket_001_P2_P60900-Q99436-5le5-H.pdb	6htd	GQH_V_301.pdb
	Pocket_001_P2_P60900-Q99436-5le5-H.pdb	6htp	GQQ_H_301.pdb
	Pocket_001_P2_P60900-Q99436-5le5-H.pdb	6htr	GQT_V_301.pdb
	Pocket_001_P2_P60900-Q99436-5le5-H.pdb	6hub	GRW_H_301.pdb
	Pocket_001_P2_P60900-Q99436-5le5-H.pdb	6huc	GRT_V_301.pdb
	Pocket_001_P2_P60900-Q99436-5le5-H.pdb	6huq	GT5_H_301.pdb
	Pocket_001_P2_P60900-Q99436-5le5-H.pdb	6huu	GTW_H_301.pdb
	Pocket_001_P2_P60900-Q99436-5le5-H.pdb	6huv	GT8_H_301.pdb
	Pocket_001_P2_P60900-Q99436-5le5-H.pdb	8cvr	LDZ_I_301.pdb
	Pocket_001_P2_P60900-Q99436-5le5-H.pdb	8cvs	LDZ_H_301.pdb
	Pocket_001_P2_P20618-P28062-5l5f-K.pdb	5l5d	04C_Y_301.pdb
	Pocket_001_P2_P20618-P28062-5l5f-K.pdb	5l5e	3BV_K_301.pdb
	Pocket_001_P2_P20618-P28062-5l5f-K.pdb	5l5h	39V_K_301.pdb
	Pocket_001_P2_P20618-P28062-5l5f-K.pdb	5l5i	38X_K_301.pdb
	Pocket_001_P2_P20618-P28062-5l5f-K.pdb	5l5j	6N5_Y_301.pdb
	Pocket_001_P2_P20618-P28062-5l5f-K.pdb	5l5o	79P_K_301.pdb
	Pocket_001_P2_P20618-P28062-5l5f-K.pdb	5l5p	79L_K_301.pdb
	Pocket_001_P2_P20618-P28062-5l5f-K.pdb	5l5q	6NV_Y_301.pdb
	Pocket_001_P2_P20618-P28062-5l5f-K.pdb	5l5s	39V_Y_301.pdb
	Pocket_001_P2_P20618-P28062-5l5f-K.pdb	5l5t	79P_Y_301.pdb
	Pocket_001_P2_P20618-P28062-5l5f-K.pdb	5l5u	04C_Y_302.pdb
	Pocket_001_P2_P20618-P28062-5l5f-K.pdb	5l5v	6NV_Y_301.pdb
	Pocket_001_P2_P20618-P28062-5l5f-K.pdb	5ltt	39V_Y_301.pdb
	Pocket_001_P2_P20618-P28062-5l5f-K.pdb	5m2b	7DX_Y_301.pdb
	Pocket_001_P2_P20618-P28062-5l5f-K.pdb	6avo	BZ7_D_301.pdb
	Pocket_001_P2_P20618-P28062-5l5f-K.pdb	6e5b	HUJ_Y_901.pdb
	Pocket_001_P2_P20618-P28062-5l5f-K.pdb	7awe	S5K_Z_901.pdb
	Pocket_001_P2_P20618-P28062-5l5f-K.pdb	7b12	SKN_L_301.pdb
	Pocket_001_P2_P40227-Q99832-7lum-K.pdb	7nvl	ADP_h_601.pdb
	Pocket_001_P2_P40227-Q99832-7lum-K.pdb	7nvm	ADP_H_601.pdb
	Pocket_001_P2_P40227-Q99832-7lum-K.pdb	7nvn	ADP_H_601.pdb
	Pocket_001_P2_P40227-Q99832-7lum-K.pdb	7nvo	ADP_Q_601.pdb
	Pocket_001_P2_P40227-Q99832-7lum-K.pdb	7trg	ADP_E_602.pdb
	Pocket_001_P2_P40227-Q99832-7lum-K.pdb	7ttn	ADP_E_602.pdb
	Pocket_001_P2_P40227-Q99832-7lum-K.pdb	7ttt	ADP_C_602.pdb
	Pocket_001_P2_P40227-Q99832-7lum-K.pdb	7tub	ADP_E_602.pdb
	Pocket_001_P2_P40227-Q99832-7lum-K.pdb	7x0s	ADP_H_601.pdb
	Pocket_001_P2_P40227-Q99832-7lum-K.pdb	7x0v	ADP_H_601.pdb
	Pocket_001_P2_P40227-Q99832-7lum-K.pdb	7x3j	ATP_e_601.pdb
	Pocket_001_P2_P40227-Q99832-7lum-K.pdb	7x3u	ADP_e_601.pdb
	Pocket_001_P2_P40227-Q99832-7lum-K.pdb	8i1u	ADP_O_601.pdb
	Pocket_001_P2_P40227-Q99832-7lum-K.pdb	8sfe	ADP_Z_601.pdb
	Pocket_001_P2_P40227-Q99832-7lum-K.pdb	8sff	ADP_h_601.pdb
	Pocket_001_P2_P40227-Q99832-7lum-K.pdb	8sg8	ADP_h_601.pdb
	Pocket_001_P2_P40227-Q99832-7lum-K.pdb	8sg9	ADP_H_601.pdb
	Pocket_001_P2_P40227-Q99832-7lum-K.pdb	8sgc	ADP_h_601.pdb
	Pocket_001_P2_P40227-Q99832-7lum-K.pdb	8sgl	ADP_h_601.pdb
	Pocket_001_P2_P40227-Q99832-7lum-K.pdb	8sgq	ADP_b_601.pdb
	Pocket_001_P2_P40227-Q99832-7lum-K.pdb	8sh9	ADP_h_601.pdb
	Pocket_001_P2_P40227-Q99832-7lum-K.pdb	8sha	ADP_h_601.pdb
	Pocket_001_P2_P40227-Q99832-7lum-K.pdb	8shd	ADP_H_601.pdb
	Pocket_001_P2_P40227-Q99832-7lum-K.pdb	8she	ADP_h_601.pdb
	Pocket_001_P2_P40227-Q99832-7lum-K.pdb	8shf	ADP_H_601.pdb
	Pocket_001_P2_P40227-Q99832-7lum-K.pdb	8shg	ADP_h_601.pdb
	Pocket_001_P2_P40227-Q99832-7lum-K.pdb	8shl	ADP_h_601.pdb
	Pocket_001_P2_P40227-Q99832-7lum-K.pdb	8shn	ADP_h_601.pdb
	Pocket_001_P2_P40227-Q99832-7lum-K.pdb	8sho	ADP_h_601.pdb
	Pocket_001_P2_P40227-Q99832-7lum-K.pdb	8shp	ADP_h_601.pdb
	Pocket_001_P2_P40227-Q99832-7lum-K.pdb	8shq	ADP_H_601.pdb
	Pocket_001_P2_P40227-Q99832-7lum-K.pdb	8sht	ADP_h_601.pdb
	Pocket_001_P2_P40227-P50990-6qb8-q.pdb	7nvo	ADP_Q_601.pdb
	Pocket_001_P2_P40227-P50990-6qb8-q.pdb	7nvo	AF3_Q_603.pdb
	Pocket_001_P2_P40227-P50990-6qb8-q.pdb	7wz3	ADP_q_601.pdb
	Pocket_001_P2_P40227-P50990-6qb8-q.pdb	7x3j	ATP_q_601.pdb
	Pocket_001_P2_P40227-P50990-6qb8-q.pdb	7x3u	ADP_q_601.pdb
	Pocket_001_P2_P40227-P50990-6qb8-q.pdb	8hki	ADP_q_601.pdb
	Pocket_001_P2_P40227-P50990-6qb8-q.pdb	8sfe	ADP_Q_5000.pdb
	Pocket_001_P2_P40227-P50990-6qb8-q.pdb	8sgq	ADP_q_5000.pdb
	Pocket_001_P2_P49368-P50990-6qb8-q.pdb	7nvo	ADP_Q_601.pdb
	Pocket_001_P2_P49368-P50990-6qb8-q.pdb	7nvo	AF3_Q_603.pdb
	Pocket_001_P2_P49368-P50990-6qb8-q.pdb	7wz3	ADP_q_601.pdb
	Pocket_001_P2_P49368-P50990-6qb8-q.pdb	7x3j	ATP_q_601.pdb
	Pocket_001_P2_P49368-P50990-6qb8-q.pdb	7x3u	ADP_q_601.pdb
	Pocket_001_P2_P49368-P50990-6qb8-q.pdb	8hki	ADP_q_601.pdb
	Pocket_001_P2_P49368-P50990-6qb8-q.pdb	8sfe	ADP_Q_5000.pdb
	Pocket_001_P2_P49368-P50990-6qb8-q.pdb	8sgq	ADP_q_5000.pdb
	Pocket_001_P2_P20618-Q99436-5le5-V.pdb	4r67	3BV_W_301.pdb
	Pocket_001_P2_P20618-Q99436-5le5-V.pdb	5a0q	KNM_W_300.pdb
	Pocket_001_P2_P20618-Q99436-5le5-V.pdb	5lf1	6VC_V_303.pdb
	Pocket_001_P2_P20618-Q99436-5le5-V.pdb	5lf3	BO2_V_303.pdb
	Pocket_001_P2_P20618-Q99436-5le5-V.pdb	5lf7	6V8_V_303.pdb
	Pocket_001_P2_P20618-Q99436-5le5-V.pdb	8cvr	LDZ_I_301.pdb
	Pocket_001_P2_P20618-Q99436-5le5-V.pdb	8cvs	LDZ_H_301.pdb
	Pocket_001_P2_P25787-Q99436-5le5-V.pdb	4r67	3BV_W_301.pdb
	Pocket_001_P2_P25787-Q99436-5le5-V.pdb	5a0q	KNM_W_300.pdb
	Pocket_001_P2_P25787-Q99436-5le5-V.pdb	5lf1	6VC_V_303.pdb
	Pocket_001_P2_P25787-Q99436-5le5-V.pdb	5lf3	BO2_V_303.pdb
	Pocket_001_P2_P25787-Q99436-5le5-V.pdb	5lf7	6V8_V_303.pdb
	Pocket_001_P2_P25787-Q99436-5le5-V.pdb	8cvr	LDZ_I_301.pdb
	Pocket_001_P2_P25787-Q99436-5le5-V.pdb	8cvs	LDZ_H_301.pdb
	Pocket_001_P2_P28072-Q99436-5le5-V.pdb	4r67	3BV_W_301.pdb
	Pocket_001_P2_P28072-Q99436-5le5-V.pdb	5a0q	KNM_W_300.pdb
	Pocket_001_P2_P28072-Q99436-5le5-V.pdb	5lf1	6VC_V_303.pdb
	Pocket_001_P2_P28072-Q99436-5le5-V.pdb	5lf3	BO2_V_303.pdb
	Pocket_001_P2_P28072-Q99436-5le5-V.pdb	5lf7	6V8_V_303.pdb
	Pocket_001_P2_P28072-Q99436-5le5-V.pdb	8cvr	LDZ_I_301.pdb
	Pocket_001_P2_P28072-Q99436-5le5-V.pdb	8cvs	LDZ_H_301.pdb
	Pocket_001_P2_O14818-P28062-6e5b-Y.pdb	5l5d	04C_Y_301.pdb
	Pocket_001_P2_O14818-P28062-6e5b-Y.pdb	5l5e	3BV_K_301.pdb
	Pocket_001_P2_O14818-P28062-6e5b-Y.pdb	5l5f	BO2_K_301.pdb
	Pocket_001_P2_O14818-P28062-6e5b-Y.pdb	5l5h	39V_K_301.pdb
	Pocket_001_P2_O14818-P28062-6e5b-Y.pdb	5l5i	38X_K_301.pdb
	Pocket_001_P2_O14818-P28062-6e5b-Y.pdb	5l5j	6N5_K_301.pdb
	Pocket_001_P2_O14818-P28062-6e5b-Y.pdb	5l5o	79P_K_301.pdb
	Pocket_001_P2_O14818-P28062-6e5b-Y.pdb	5l5p	79L_K_301.pdb
	Pocket_001_P2_O14818-P28062-6e5b-Y.pdb	5l5q	6NV_K_301.pdb
	Pocket_001_P2_O14818-P28062-6e5b-Y.pdb	5l5s	39V_Y_301.pdb
	Pocket_001_P2_O14818-P28062-6e5b-Y.pdb	5l5t	79P_K_301.pdb
	Pocket_001_P2_O14818-P28062-6e5b-Y.pdb	5l5u	04C_Y_302.pdb
	Pocket_001_P2_O14818-P28062-6e5b-Y.pdb	5l5v	6NV_K_301.pdb
	Pocket_001_P2_O14818-P28062-6e5b-Y.pdb	5ltt	39V_Y_301.pdb
	Pocket_001_P2_O14818-P28062-6e5b-Y.pdb	5m2b	7DX_K_301.pdb
	Pocket_001_P2_O14818-P28062-6e5b-Y.pdb	6avo	BZ7_D_301.pdb
	Pocket_001_P2_O14818-P28062-6e5b-Y.pdb	7awe	S5K_Z_901.pdb
	Pocket_001_P2_O14818-P28062-6e5b-Y.pdb	7b12	SKN_Z_301.pdb
	Pocket_002_P1_P17987-P49368-6qb8-A.pdb	7x3j	ATP_A_601.pdb
	Pocket_002_P1_P17987-P49368-6qb8-A.pdb	7x3u	ADP_a_601.pdb
	Pocket_002_P1_P17987-P49368-6qb8-A.pdb	8sfe	ADP_A_601.pdb
	Pocket_002_P1_P17987-P49368-6qb8-A.pdb	8sgq	ADP_A_601.pdb
	Pocket_002_P1_P17987-Q99832-6qb8-A.pdb	7x3j	ATP_A_601.pdb
	Pocket_002_P1_P17987-Q99832-6qb8-A.pdb	7x3u	ADP_a_601.pdb
	Pocket_002_P1_P17987-Q99832-6qb8-A.pdb	8sfe	ADP_A_601.pdb
	Pocket_002_P1_P17987-Q99832-6qb8-A.pdb	8sgq	ADP_A_601.pdb
	Pocket_002_P1_P35998-Q13200-5t0g-A.pdb	5gjq	ADP_H_501.pdb
	Pocket_002_P1_P35998-Q13200-5t0g-A.pdb	5m32	ADP_c_501.pdb
	Pocket_002_P1_P35998-Q13200-5t0g-A.pdb	5t0h	ADP_A_501.pdb
	Pocket_002_P1_P35998-Q13200-5t0g-A.pdb	5t0i	ATP_A_501.pdb
	Pocket_002_P1_P35998-Q13200-5t0g-A.pdb	5t0j	ATP_A_501.pdb
	Pocket_002_P1_P35998-Q13200-5t0g-A.pdb	9e8l	ADP_A_501.pdb
	Pocket_002_P1_P35998-Q13200-5t0g-A.pdb	9e8n	ADP_A_501.pdb
	Pocket_002_P1_P57735-Q7L804-3tso-A.pdb	2oil	GDP_A_201.pdb
	Pocket_002_P1_P62136-Q96SB3-3egg-A.pdb	6alz	BKM_A_403.pdb
	Pocket_002_P1_P62136-Q96SB3-3egg-A.pdb	6ghm	NHE_A_411.pdb
	Pocket_002_P1_P36897-P62942-1b6c-B.pdb	1py5	PY1_A_700.pdb
	Pocket_002_P1_P36897-P62942-1b6c-B.pdb	1rw8	580_A_501.pdb
	Pocket_002_P1_P36897-P62942-1b6c-B.pdb	1vjy	460_A_999.pdb
	Pocket_002_P1_P36897-P62942-1b6c-B.pdb	2wot	ZZG_A_1500.pdb
	Pocket_002_P1_P36897-P62942-1b6c-B.pdb	2wou	ZZF_A_1500.pdb
	Pocket_002_P1_P36897-P62942-1b6c-B.pdb	2x7o	ZOP_A_600.pdb
	Pocket_002_P1_P36897-P62942-1b6c-B.pdb	3faa	55F_A_601.pdb
	Pocket_002_P1_P36897-P62942-1b6c-B.pdb	3gxl	QIG_A_999.pdb
	Pocket_002_P1_P36897-P62942-1b6c-B.pdb	3hmm	855_A_857.pdb
	Pocket_002_P1_P36897-P62942-1b6c-B.pdb	3kcf	JZO_A_1.pdb
	Pocket_002_P1_P36897-P62942-1b6c-B.pdb	3tzm	085_A_1.pdb
	Pocket_002_P1_P36897-P62942-1b6c-B.pdb	4x0m	3WA_A_601.pdb
	Pocket_002_P1_P36897-P62942-1b6c-B.pdb	4x2f	3WJ_A_601.pdb
	Pocket_002_P1_P36897-P62942-1b6c-B.pdb	4x2g	3WK_A_601.pdb
	Pocket_002_P1_P36897-P62942-1b6c-B.pdb	4x2j	3WN_A_601.pdb
	Pocket_002_P1_P36897-P62942-1b6c-B.pdb	4x2k	3WO_A_601.pdb
	Pocket_002_P1_P36897-P62942-1b6c-B.pdb	5e8w	STU_A_601.pdb
	Pocket_002_P1_P36897-P62942-1b6c-B.pdb	5e8x	STU_A_601.pdb
	Pocket_002_P1_P36897-P62942-1b6c-B.pdb	5e8z	5L4_A_601.pdb
	Pocket_002_P1_P36897-P62942-1b6c-B.pdb	5e+90	5L4_A_601.pdb
	Pocket_002_P1_P36897-P62942-1b6c-B.pdb	5fri	ZUQ_A_1501.pdb
	Pocket_002_P1_P36897-P62942-1b6c-B.pdb	5qik	J2M_A_601.pdb
	Pocket_002_P1_P36897-P62942-1b6c-B.pdb	5qil	J2V_A_601.pdb
	Pocket_002_P1_P36897-P62942-1b6c-B.pdb	5qim	J2Y_A_601.pdb
	Pocket_002_P1_P36897-P62942-1b6c-B.pdb	5qtz	QMY_A_601.pdb
	Pocket_002_P1_P36897-P62942-1b6c-B.pdb	5qu0	QMV_A_601.pdb
	Pocket_002_P1_P36897-P62942-1b6c-B.pdb	5usq	8LY_A_500.pdb
	Pocket_002_P1_P36897-P62942-1b6c-B.pdb	6b8y	D0A_A_601.pdb
	Pocket_002_P1_P62136-Q8WUF5-6dcx-B.pdb	3e7b	AZI_A_2.pdb
	Pocket_002_P1_P62191-Q13200-6wjn-B.pdb	5vfr	AGS_B_501.pdb
	Pocket_002_P1_P62191-Q13200-6wjn-B.pdb	7qy7	ATP_B_501.pdb
	Pocket_002_P1_Q15691-Q15691-1wu9-B.pdb	3mtu	EOH_A_264.pdb
	Pocket_002_P1_P15056-P63104-6u2h-D.pdb	1uwh	BAX_A_1723.pdb
	Pocket_002_P1_P15056-P63104-6u2h-D.pdb	1uwj	BAX_B_1723.pdb
	Pocket_002_P1_P15056-P63104-6u2h-D.pdb	2fb8	215_A_102.pdb
	Pocket_002_P1_P15056-P63104-6u2h-D.pdb	3c4c	324_A_2.pdb
	Pocket_002_P1_P15056-P63104-6u2h-D.pdb	3d4q	SM5_A_1.pdb
	Pocket_002_P1_P15056-P63104-6u2h-D.pdb	3idp	L1E_B_1.pdb
	Pocket_002_P1_P15056-P63104-6u2h-D.pdb	3ii5	831_A_1.pdb
	Pocket_002_P1_P15056-P63104-6u2h-D.pdb	3og7	032_A_1.pdb
	Pocket_002_P1_P15056-P63104-6u2h-D.pdb	3ppj	FOI_A_727.pdb
	Pocket_002_P1_P15056-P63104-6u2h-D.pdb	3ppk	FNI_A_727.pdb
	Pocket_002_P1_P15056-P63104-6u2h-D.pdb	3prf	FP3_A_727.pdb
	Pocket_002_P1_P15056-P63104-6u2h-D.pdb	3pri	FP4_A_727.pdb
	Pocket_002_P1_P15056-P63104-6u2h-D.pdb	3psb	SM6_A_1.pdb
	Pocket_002_P1_P15056-P63104-6u2h-D.pdb	3psd	SM7_A_1.pdb
	Pocket_002_P1_P15056-P63104-6u2h-D.pdb	3q4c	RSW_A_1.pdb
	Pocket_002_P1_P15056-P63104-6u2h-D.pdb	3q96	0NF_A_1.pdb
	Pocket_002_P1_P15056-P63104-6u2h-D.pdb	3skc	BR2_A_801.pdb
	Pocket_002_P1_P15056-P63104-6u2h-D.pdb	3tv4	TV4_A_1.pdb
	Pocket_002_P1_P15056-P63104-6u2h-D.pdb	4cqe	CQE_A_1721.pdb
	Pocket_002_P1_P15056-P63104-6u2h-D.pdb	4dbn	0JA_A_901.pdb
	Pocket_002_P1_P15056-P63104-6u2h-D.pdb	4e+26	734_A_801.pdb
	Pocket_002_P1_P15056-P63104-6u2h-D.pdb	4ehe	RI8_A_801.pdb
	Pocket_002_P1_P15056-P63104-6u2h-D.pdb	4ehg	RI9_A_801.pdb
	Pocket_002_P1_P15056-P63104-6u2h-D.pdb	4fc0	0T2_B_901.pdb
	Pocket_002_P1_P15056-P63104-6u2h-D.pdb	4g9c	0WP_A_801.pdb
	Pocket_002_P1_P15056-P63104-6u2h-D.pdb	4g9r	B1E_A_801.pdb
	Pocket_002_P1_P15056-P63104-6u2h-D.pdb	4h58	10Z_A_801.pdb
	Pocket_002_P1_P15056-P63104-6u2h-D.pdb	4jvg	B96_B_801.pdb
	Pocket_002_P1_P15056-P63104-6u2h-D.pdb	4ksp	1SU_B_901.pdb
	Pocket_002_P1_P15056-P63104-6u2h-D.pdb	4ksq	1SW_A_901.pdb
	Pocket_002_P1_P15056-P63104-6u2h-D.pdb	4mbj	DFS_A_801.pdb
	Pocket_002_P1_P15056-P63104-6u2h-D.pdb	4mnf	29L_A_801.pdb
	Pocket_002_P1_P15056-P63104-6u2h-D.pdb	4pp7	2VX_A_801.pdb
	Pocket_002_P1_P15056-P63104-6u2h-D.pdb	4r5y	3K3_A_801.pdb
	Pocket_002_P1_P15056-P63104-6u2h-D.pdb	4rzv	032_A_801.pdb
	Pocket_002_P1_P15056-P63104-6u2h-D.pdb	4rzw	B1E_B_801.pdb
	Pocket_002_P1_P15056-P63104-6u2h-D.pdb	4wo5	324_A_801.pdb
	Pocket_002_P1_P15056-P63104-6u2h-D.pdb	4xv2	P06_B_801.pdb
	Pocket_002_P1_P15056-P63104-6u2h-D.pdb	4xv3	P02_A_801.pdb
	Pocket_002_P1_P15056-P63104-6u2h-D.pdb	4xv9	1OO_A_801.pdb
	Pocket_002_P1_P15056-P63104-6u2h-D.pdb	4yht	4EF_A_1002.pdb
	Pocket_002_P1_P15056-P63104-6u2h-D.pdb	5c9c	4Z5_A_900.pdb
	Pocket_002_P1_P15056-P63104-6u2h-D.pdb	5csw	P06_A_801.pdb
	Pocket_002_P1_P15056-P63104-6u2h-D.pdb	5csx	54J_A_801.pdb
	Pocket_002_P1_P15056-P63104-6u2h-D.pdb	5ct7	55J_A_801.pdb
	Pocket_002_P1_P15056-P63104-6u2h-D.pdb	5fd2	5XJ_A_801.pdb
	Pocket_002_P1_P15056-P63104-6u2h-D.pdb	5hi2	BAX_A_801.pdb
	Pocket_002_P1_P15056-P63104-6u2h-D.pdb	5hid	B1E_A_801.pdb
	Pocket_002_P1_P15056-P63104-6u2h-D.pdb	5ita	6DC_A_801.pdb
	Pocket_002_P1_P15056-P63104-6u2h-D.pdb	5jrq	6N9_A_801.pdb
	Pocket_002_P1_P15056-P63104-6u2h-D.pdb	5jsm	6NB_B_801.pdb
	Pocket_002_P1_P15056-P63104-6u2h-D.pdb	5jt2	6NC_A_802.pdb
	Pocket_002_P1_P15056-P63104-6u2h-D.pdb	5val	92D_A_801.pdb
	Pocket_002_P1_P15056-P63104-6u2h-D.pdb	5vam	92J_A_801.pdb
	Pocket_002_P1_P15056-P63104-6u2h-D.pdb	6b8u	8EN_A_801.pdb
	Pocket_002_P1_P15056-P63104-6u2h-D.pdb	6cad	EU4_A_801.pdb
	Pocket_002_P1_P15056-P63104-6u2h-D.pdb	6n0p	K81_A_801.pdb
	Pocket_002_P1_P15056-P63104-6u2h-D.pdb	6n0q	K7S_A_801.pdb
	Pocket_002_P1_P15056-P63104-6u2h-D.pdb	6nsq	KZP_B_801.pdb
	Pocket_002_P1_P15056-P63104-6u2h-D.pdb	6p3d	0LI_A_1001.pdb
	Pocket_002_P1_P15056-P63104-6u2h-D.pdb	6p7g	E7M_A_801.pdb
	Pocket_002_P1_P15056-P63104-6u2h-D.pdb	6u2g	ACP_B_901.pdb
	Pocket_002_P1_P15056-P63104-6u2h-D.pdb	6uuo	QH1_B_801.pdb
	Pocket_002_P1_P15056-P63104-6u2h-D.pdb	6v2u	P06_A_801.pdb
	Pocket_002_P1_P15056-P63104-6u2h-D.pdb	6v34	QOP_A_801.pdb
	Pocket_002_P1_P15056-P63104-6u2h-D.pdb	6xlo	V5J_B_801.pdb
	Pocket_002_P1_P15056-P63104-6u2h-D.pdb	7k0v	VQP_B_801.pdb
	Pocket_002_P1_P15056-P63104-6u2h-D.pdb	7mff	215_A_801.pdb
	Pocket_002_P1_P15056-P63104-6u2h-D.pdb	7shv	29L_A_801.pdb
	Pocket_002_P1_P15056-P63104-6u2h-D.pdb	8c7x	TXV_B_803.pdb
	Pocket_002_P1_P15056-P63104-6u2h-D.pdb	8c7y	TXV_B_803.pdb
	Pocket_002_P1_P15056-P63104-6u2h-D.pdb	8f7o	QOP_A_801.pdb
	Pocket_002_P1_P15056-P63104-6u2h-D.pdb	8f7p	K81_A_801.pdb
	Pocket_002_P1_P48643-P50991-6qb8-E.pdb	5uyx	ADP_B_601.pdb
	Pocket_002_P1_P48643-P50991-6qb8-E.pdb	7nvo	ADP_q_601.pdb
	Pocket_002_P1_P48643-P50991-6qb8-E.pdb	7nvo	AF3_q_603.pdb
	Pocket_002_P1_P48643-P50991-6qb8-E.pdb	7x3j	ATP_e_601.pdb
	Pocket_002_P1_P48643-P50991-6qb8-E.pdb	7x3u	ADP_E_601.pdb
	Pocket_002_P1_P48643-P50991-6qb8-E.pdb	8hki	ADP_q_601.pdb
	Pocket_002_P1_P48643-P50991-6qb8-E.pdb	8sfe	ADP_E_601.pdb
	Pocket_002_P1_P48643-P78371-6qb8-E.pdb	5uyx	ADP_B_601.pdb
	Pocket_002_P1_P48643-P78371-6qb8-E.pdb	7nvo	ADP_q_601.pdb
	Pocket_002_P1_P48643-P78371-6qb8-E.pdb	7nvo	AF3_q_603.pdb
	Pocket_002_P1_P48643-P78371-6qb8-E.pdb	7x3j	ATP_e_601.pdb
	Pocket_002_P1_P48643-P78371-6qb8-E.pdb	7x3u	ADP_E_601.pdb
	Pocket_002_P1_P48643-P78371-6qb8-E.pdb	8hki	ADP_q_601.pdb
	Pocket_002_P1_P48643-P78371-6qb8-E.pdb	8sfe	ADP_E_601.pdb
	Pocket_002_P1_P48643-Q99832-6qb8-e.pdb	7nvo	ADP_Q_601.pdb
	Pocket_002_P1_P48643-Q99832-6qb8-e.pdb	7nvo	AF3_Q_603.pdb
	Pocket_002_P1_P48643-Q99832-6qb8-e.pdb	7x3j	ATP_e_601.pdb
	Pocket_002_P1_P48643-Q99832-6qb8-e.pdb	7x3u	ADP_e_601.pdb
	Pocket_002_P1_P48643-Q99832-6qb8-e.pdb	8sfe	ADP_e_601.pdb
	Pocket_002_P1_P48643-Q99832-6qb8-e.pdb	8sgq	ADP_e_601.pdb
	Pocket_002_P1_P12004-P35250-6vvo-G.pdb	8gl9	ZQW_A_305.pdb
	Pocket_002_P1_P12004-P35250-6vvo-G.pdb	8gla	ZQZ_B_303.pdb
	Pocket_002_P1_P12004-P35251-6vvo-G.pdb	8gl9	ZQW_A_305.pdb
	Pocket_002_P1_P12004-P35251-6vvo-G.pdb	8gla	ZQZ_B_303.pdb
	Pocket_002_P1_P49368-P50990-6qb8-G.pdb	7nvo	ADP_Q_601.pdb
	Pocket_002_P1_P49368-P50990-6qb8-G.pdb	7nvo	AF3_Q_603.pdb
	Pocket_002_P1_P49368-P50990-6qb8-G.pdb	7x3j	ATP_g_601.pdb
	Pocket_002_P1_P49368-P50990-6qb8-G.pdb	7x3u	ADP_g_601.pdb
	Pocket_002_P1_P49368-P50990-6qb8-G.pdb	8sfe	ADP_G_601.pdb
	Pocket_002_P1_P49368-P50990-6qb8-G.pdb	8sgq	ADP_G_601.pdb
	Pocket_002_P1_P12004-P40937-6vvo-H.pdb	8gl9	ZQW_A_305.pdb
	Pocket_002_P1_P12004-P40937-6vvo-H.pdb	8gla	ZQZ_B_303.pdb
	Pocket_002_P2_O60216-Q14683-6wge-A.pdb	6wg3	ANP_A_2000.pdb
	Pocket_002_P2_O60216-Q14683-6wge-A.pdb	7w1m	BEF_B_1301.pdb
	Pocket_002_P2_O60216-Q14683-6wge-A.pdb	7w1m	ADP_A_2001.pdb
	Pocket_002_P2_P52565-P61586-1cc0-A.pdb	1kmq	DIO_A_302.pdb
	Pocket_002_P2_P60174-P60174-4unl-A.pdb	6upf	PGA_A_301.pdb
	Pocket_002_P2_P60174-P60174-4unl-A.pdb	7uxv	PGA_B_301.pdb
	Pocket_002_P2_P63104-P63104-2o02-A.pdb	3rdh	3RD_A_246.pdb
	Pocket_002_P2_P63104-P63104-2o02-A.pdb	4bg6	FAR_Q_348.pdb
	Pocket_002_P2_P63104-P63104-2o02-A.pdb	4ihl	1F5_A_302.pdb
	Pocket_002_P2_P63104-P63104-2o02-A.pdb	5exa	5SO_B_302.pdb
	Pocket_002_P2_P63104-P63104-2o02-A.pdb	5xy9	PE4_A_302.pdb
	Pocket_002_P2_P63104-P63104-2o02-A.pdb	6fn9	DW8_A_301.pdb
	Pocket_002_P2_P63104-P63104-2o02-A.pdb	6fna	DWE_A_301.pdb
	Pocket_002_P2_P63104-P63104-2o02-A.pdb	6fnb	DWQ_B_307.pdb
	Pocket_002_P2_P63104-P63104-2o02-A.pdb	6fnc	DWK_A_301.pdb
	Pocket_002_P2_P63104-P63104-2o02-A.pdb	6zfg	FSC_B_301.pdb
	Pocket_002_P2_P63104-P63104-2o02-A.pdb	8a9g	QJK_A_302.pdb
	Pocket_002_P2_P43686-P62191-5m32-d.pdb	5gjq	ADP_M_501.pdb
	Pocket_002_P2_P43686-P62191-5m32-d.pdb	5t0g	ATP_B_501.pdb
	Pocket_002_P2_P43686-P62191-5m32-d.pdb	5t0h	ADP_B_501.pdb
	Pocket_002_P2_P43686-P62191-5m32-d.pdb	8jri	ADP_F_501.pdb
	Pocket_002_P2_P43686-P62191-5m32-d.pdb	8jti	ADP_F_501.pdb
	Pocket_002_P2_P17987-P49368-6qb8-G.pdb	7x3j	ATP_g_601.pdb
	Pocket_002_P2_P17987-P49368-6qb8-G.pdb	7x3u	ADP_g_601.pdb
	Pocket_002_P2_P17987-P49368-6qb8-G.pdb	8sfe	ADP_G_601.pdb
	Pocket_002_P2_P17987-P49368-6qb8-G.pdb	8sgq	ADP_G_601.pdb
	Pocket_002_P2_P17987-Q99832-6qb8-h.pdb	7x3j	ATP_H_601.pdb
	Pocket_002_P2_P17987-Q99832-6qb8-h.pdb	7x3u	ADP_H_601.pdb
	Pocket_002_P2_P17987-Q99832-6qb8-h.pdb	8sfe	ADP_h_601.pdb
	Pocket_002_P2_P17987-Q99832-6qb8-h.pdb	8sgq	ADP_h_601.pdb
	Pocket_002_P2_P50990-Q99832-6qb8-h.pdb	7nvo	ADP_q_601.pdb
	Pocket_002_P2_P50990-Q99832-6qb8-h.pdb	7nvo	AF3_q_603.pdb
	Pocket_002_P2_P50990-Q99832-6qb8-h.pdb	7x3j	ATP_H_601.pdb
	Pocket_002_P2_P50990-Q99832-6qb8-h.pdb	7x3u	ADP_H_601.pdb
	Pocket_002_P2_P50990-Q99832-6qb8-h.pdb	8sfe	ADP_h_601.pdb
	Pocket_002_P2_P50990-Q99832-6qb8-h.pdb	8sgq	ADP_h_601.pdb
	Pocket_002_P2_P40818-P63104-6f09-P.pdb	8p1h	AZI_A_303.pdb
	Pocket_003_P1_P62136-Q12972-3v4y-A.pdb	6ghm	NHE_A_410.pdb
	Pocket_003_P1_P62136-Q96SB3-3egg-A.pdb	6ghm	NHE_A_410.pdb
	Pocket_003_P1_O96013-P60953-5upk-B.pdb	5xvg	EOH_A_605.pdb
	Pocket_003_P1_P55072-Q9BZE9-5ifs-B.pdb	4kod	ADP_B_800.pdb
	Pocket_003_P1_P55072-Q9BZE9-5ifs-B.pdb	5c18	AGS_E_902.pdb
	Pocket_003_P1_P55072-Q9BZE9-5ifs-B.pdb	5c1b	AGS_F_901.pdb
	Pocket_003_P1_P55072-Q9BZE9-5ifs-B.pdb	5dyg	ADP_A_800.pdb
	Pocket_003_P1_P55072-Q9BZE9-5ifs-B.pdb	5dyi	ADP_A_800.pdb
	Pocket_003_P1_P55072-Q9BZE9-5ifs-B.pdb	5ftj	ADP_B_807.pdb
	Pocket_003_P1_P55072-Q9BZE9-5ifs-B.pdb	5ftk	ADP_F_807.pdb
	Pocket_003_P1_P55072-Q9BZE9-5ifs-B.pdb	5ftl	ADP_D_807.pdb
	Pocket_003_P1_P55072-Q9BZE9-5ifs-B.pdb	5ftm	ADP_B_902.pdb
	Pocket_003_P1_P55072-Q9BZE9-5ifs-B.pdb	5ifw	ADP_B_901.pdb
	Pocket_003_P1_P55072-Q9BZE9-5ifs-B.pdb	6hd0	ADP_T_501.pdb
	Pocket_003_P1_P55072-Q9BZE9-5ifs-B.pdb	7bp8	ADP_C_901.pdb
	Pocket_003_P1_P55072-Q9BZE9-5ifs-B.pdb	7bp9	ADP_F_901.pdb
	Pocket_003_P1_P55072-Q9BZE9-5ifs-B.pdb	7bpa	ADP_D_902.pdb
	Pocket_003_P1_P55072-Q9BZE9-5ifs-B.pdb	7bpb	ADP_A_901.pdb
	Pocket_003_P1_P55072-Q9BZE9-5ifs-B.pdb	7mdm	ADP_C_901.pdb
	Pocket_003_P1_P55072-Q9BZE9-5ifs-B.pdb	7mdo	ADP_E_901.pdb
	Pocket_003_P1_P55072-Q9BZE9-5ifs-B.pdb	7pux	ADP_A_501.pdb
	Pocket_003_P1_P55072-Q9BZE9-5ifs-B.pdb	7rl6	ADP_A_1001.pdb
	Pocket_003_P1_P55072-Q9BZE9-5ifs-B.pdb	7rlb	ADP_B_1001.pdb
	Pocket_003_P1_P55072-Q9BZE9-5ifs-B.pdb	7rld	ADP_D_1001.pdb
	Pocket_003_P1_P55072-Q9BZE9-5ifs-B.pdb	7rlf	AGS_B_901.pdb
	Pocket_003_P1_P55072-Q9BZE9-5ifs-B.pdb	7rlg	ADP_D_1001.pdb
	Pocket_003_P1_P55072-Q9BZE9-5ifs-B.pdb	7rlh	AGS_E_901.pdb
	Pocket_003_P1_P55072-Q9BZE9-5ifs-B.pdb	7rli	ADP_L_902.pdb
	Pocket_003_P1_P55072-Q9BZE9-5ifs-B.pdb	7rlj	AGS_H_801.pdb
	Pocket_003_P1_P55072-Q9BZE9-5ifs-B.pdb	7vct	AGS_C_901.pdb
	Pocket_003_P1_P55072-Q9BZE9-5ifs-B.pdb	7vcu	AGS_H_901.pdb
	Pocket_003_P1_P55072-Q9BZE9-5ifs-B.pdb	7vcx	AGS_A_901.pdb
	Pocket_003_P1_P55072-Q9BZE9-5ifs-B.pdb	7wub	ADP_L_801.pdb
	Pocket_003_P1_P55072-Q9BZE9-5ifs-B.pdb	7y4w	ADP_E_901.pdb
	Pocket_003_P1_P55072-Q9BZE9-5ifs-B.pdb	7y53	ADP_E_901.pdb
	Pocket_003_P1_P55072-Q9BZE9-5ifs-B.pdb	7y59	ATP_A_901.pdb
	Pocket_003_P1_P55072-Q9BZE9-5ifs-B.pdb	8fcl	ADP_D_901.pdb
	Pocket_003_P1_P55072-Q9BZE9-5ifs-B.pdb	8fcm	ADP_D_901.pdb
	Pocket_003_P1_P55072-Q9BZE9-5ifs-B.pdb	8fcn	ADP_E_901.pdb
	Pocket_003_P1_P55072-Q9BZE9-5ifs-B.pdb	8fco	ADP_B_901.pdb
	Pocket_003_P1_P55072-Q9BZE9-5ifs-B.pdb	8fcp	ADP_C_901.pdb
	Pocket_003_P1_P55072-Q9BZE9-5ifs-B.pdb	8fcq	ADP_B_901.pdb
	Pocket_003_P1_P55072-Q9BZE9-5ifs-B.pdb	8fcr	ADP_F_901.pdb
	Pocket_003_P1_P55072-Q9BZE9-5ifs-B.pdb	8fct	ADP_C_901.pdb
	Pocket_003_P1_P55072-Q9BZE9-5ifs-B.pdb	8hl7	ADP_B_501.pdb
	Pocket_003_P1_P55072-Q9BZE9-5ifs-B.pdb	8hrz	ADP_C_501.pdb
	Pocket_003_P1_P55072-Q9BZE9-5ifs-B.pdb	8kg2	ADP_K_501.pdb
	Pocket_003_P1_P55072-Q9BZE9-5ifs-B.pdb	8ooi	ADP_F_902.pdb
	Pocket_003_P1_P55072-Q9BZE9-5ifs-B.pdb	8pqx	ADP_C_901.pdb
	Pocket_003_P1_P55072-Q9BZE9-5ifs-B.pdb	8rsb	ADP_F_901.pdb
	Pocket_003_P1_P55072-Q9BZE9-5ifs-B.pdb	8rsc	ADP_F_901.pdb
	Pocket_003_P1_P55072-Q9BZE9-5ifs-B.pdb	8uv2	ADP_E_901.pdb
	Pocket_003_P1_P55072-Q9BZE9-5ifs-B.pdb	8uvo	ADP_F_901.pdb
	Pocket_003_P1_P55072-Q9BZE9-5ifs-B.pdb	8uvp	ADP_B_901.pdb
	Pocket_003_P1_P55072-Q9BZE9-5ifs-B.pdb	8uvq	ADP_B_901.pdb
	Pocket_003_P1_P55072-Q9BZE9-5ifs-B.pdb	9boq	ADP_E_901.pdb
	Pocket_003_P1_P09467-P09467-5q09-D.pdb	7cvn	FBP_C_402.pdb
	Pocket_003_P1_P09467-P09467-5q09-D.pdb	7ezf	FBP_D_402.pdb
	Pocket_003_P1_P09467-P09467-5q09-D.pdb	7ezp	FBP_C_401.pdb
	Pocket_003_P1_P09467-P09467-5q09-D.pdb	7ezr	FBP_D_402.pdb
	Pocket_003_P1_P17980-P51665-5t0i-F.pdb	5gjq	ADP_M_501.pdb
	Pocket_003_P1_P17980-P51665-5t0i-F.pdb	5t0g	ATP_F_501.pdb
	Pocket_003_P1_P17980-P51665-5t0i-F.pdb	5t0h	ADP_F_501.pdb
	Pocket_003_P1_P17980-P51665-5t0i-F.pdb	5t0j	ATP_F_501.pdb
	Pocket_003_P1_P17980-P51665-5t0i-F.pdb	5vfr	AGS_F_501.pdb
	Pocket_003_P1_P17980-P51665-5t0i-F.pdb	6wjn	AGS_F_501.pdb
	Pocket_003_P1_P17980-P51665-5t0i-F.pdb	8jri	ADP_F_501.pdb
	Pocket_003_P1_P17980-P51665-5t0i-F.pdb	8jti	ADP_F_501.pdb
	Pocket_003_P1_P25787-Q99436-5le5-O.pdb	5lf6	NEN_U_303.pdb
	Pocket_003_P2_P09467-P09467-5q09-A.pdb	7cvn	FBP_C_402.pdb
	Pocket_003_P2_P09467-P09467-5q09-A.pdb	7ezf	FBP_D_402.pdb
	Pocket_003_P2_P09467-P09467-5q09-A.pdb	7ezp	FBP_C_401.pdb
	Pocket_003_P2_P09467-P09467-5q09-A.pdb	7ezr	FBP_D_402.pdb
	Pocket_003_P2_P0CG48-Q16186-5v1y-B.pdb	8ftq	ZTO_A_201.pdb
	Pocket_004_P1_P35222-Q9NSA3-1t08-A.pdb	7afw	R9Q_A_401.pdb
	Pocket_004_P1_P62136-Q12972-3v4y-A.pdb	3e7b	AZI_A_2.pdb
	Pocket_004_P1_P62136-Q8WUF5-6dcx-B.pdb	6ghm	NHE_A_410.pdb
	Pocket_004_P1_P09467-P09467-5q09-D.pdb	1fta	AMP_A_338.pdb
	Pocket_004_P1_P09467-P09467-5q09-D.pdb	2fhy	A37_A_502.pdb
	Pocket_004_P1_P09467-P09467-5q09-D.pdb	2fie	A74_L_1001.pdb
	Pocket_004_P1_P09467-P09467-5q09-D.pdb	2fix	870_L_1001.pdb
	Pocket_004_P1_P09467-P09467-5q09-D.pdb	2jjk	R15_D_1336.pdb
	Pocket_004_P1_P09467-P09467-5q09-D.pdb	2vt5	ROK_D_1337.pdb
	Pocket_004_P1_P09467-P09467-5q09-D.pdb	2wbb	RO3_D_1336.pdb
	Pocket_004_P1_P09467-P09467-5q09-D.pdb	2wbd	RO5_D_1337.pdb
	Pocket_004_P1_P09467-P09467-5q09-D.pdb	2y5k	YCU_A_1336.pdb
	Pocket_004_P1_P09467-P09467-5q09-D.pdb	2y5l	RO8_D_1000.pdb
	Pocket_004_P1_P09467-P09467-5q09-D.pdb	3a29	2T0_D_401.pdb
	Pocket_004_P1_P09467-P09467-5q09-D.pdb	3kbz	2T4_D_401.pdb
	Pocket_004_P1_P09467-P09467-5q09-D.pdb	3kc0	2T5_D_401.pdb
	Pocket_004_P1_P09467-P09467-5q09-D.pdb	3kc1	2T6_D_401.pdb
	Pocket_004_P1_P09467-P09467-5q09-D.pdb	4mjo	2C1_D_401.pdb
	Pocket_004_P1_P09467-P09467-5q09-D.pdb	5pzq	93V_D_401.pdb
	Pocket_004_P1_P09467-P09467-5q09-D.pdb	5pzr	93S_B_401.pdb
	Pocket_004_P1_P09467-P09467-5q09-D.pdb	5pzs	93Y_A_401.pdb
	Pocket_004_P1_P09467-P09467-5q09-D.pdb	5pzt	947_A_401.pdb
	Pocket_004_P1_P09467-P09467-5q09-D.pdb	5pzu	94D_D_401.pdb
	Pocket_004_P1_P09467-P09467-5q09-D.pdb	5pzv	94G_D_401.pdb
	Pocket_004_P1_P09467-P09467-5q09-D.pdb	5pzw	94J_B_401.pdb
	Pocket_004_P1_P09467-P09467-5q09-D.pdb	5pzx	94S_D_401.pdb
	Pocket_004_P1_P09467-P09467-5q09-D.pdb	5pzy	94V_D_401.pdb
	Pocket_004_P1_P09467-P09467-5q09-D.pdb	5pzz	94Y_D_401.pdb
	Pocket_004_P1_P09467-P09467-5q09-D.pdb	5q00	95D_D_401.pdb
	Pocket_004_P1_P09467-P09467-5q09-D.pdb	5q01	95G_A_401.pdb
	Pocket_004_P1_P09467-P09467-5q09-D.pdb	5q02	95J_A_401.pdb
	Pocket_004_P1_P09467-P09467-5q09-D.pdb	5q03	95M_A_401.pdb
	Pocket_004_P1_P09467-P09467-5q09-D.pdb	5q04	95P_D_401.pdb
	Pocket_004_P1_P09467-P09467-5q09-D.pdb	5q05	95S_D_401.pdb
	Pocket_004_P1_P09467-P09467-5q09-D.pdb	5q06	95V_D_401.pdb
	Pocket_004_P1_P09467-P09467-5q09-D.pdb	5q07	95Y_D_401.pdb
	Pocket_004_P1_P09467-P09467-5q09-D.pdb	5q08	967_D_401.pdb
	Pocket_004_P1_P09467-P09467-5q09-D.pdb	5q0a	96D_D_401.pdb
	Pocket_004_P1_P09467-P09467-5q09-D.pdb	5q0b	96J_A_401.pdb
	Pocket_004_P1_P09467-P09467-5q09-D.pdb	6lw2	EW0_A_401.pdb
	Pocket_004_P1_P09467-P09467-5q09-D.pdb	7cvn	GJO_C_401.pdb
	Pocket_004_P1_P09467-P09467-5q09-D.pdb	7ezf	0KI_D_401.pdb
	Pocket_004_P1_P09467-P09467-5q09-D.pdb	7ezp	0GI_C_402.pdb
	Pocket_004_P1_P09467-P09467-5q09-D.pdb	7ezr	0H1_D_401.pdb
	Pocket_004_P1_P09467-P09467-5q09-D.pdb	8xbk	YR9_A_401.pdb
	Pocket_004_P2_O14818-P25787-5lf4-A.pdb	5lf6	NEN_G_304.pdb
	Pocket_004_P2_P09467-P09467-5q09-A.pdb	1fta	AMP_A_338.pdb
	Pocket_004_P2_P09467-P09467-5q09-A.pdb	2fhy	A37_A_502.pdb
	Pocket_004_P2_P09467-P09467-5q09-A.pdb	2fie	A74_L_1001.pdb
	Pocket_004_P2_P09467-P09467-5q09-A.pdb	2fix	870_D_801.pdb
	Pocket_004_P2_P09467-P09467-5q09-A.pdb	2jjk	R15_A_1336.pdb
	Pocket_004_P2_P09467-P09467-5q09-A.pdb	2vt5	ROK_A_1337.pdb
	Pocket_004_P2_P09467-P09467-5q09-A.pdb	2wbb	RO3_D_1336.pdb
	Pocket_004_P2_P09467-P09467-5q09-A.pdb	2wbd	RO5_A_1337.pdb
	Pocket_004_P2_P09467-P09467-5q09-A.pdb	2y5k	YCU_A_1336.pdb
	Pocket_004_P2_P09467-P09467-5q09-A.pdb	2y5l	RO8_A_1000.pdb
	Pocket_004_P2_P09467-P09467-5q09-A.pdb	3a29	2T0_A_401.pdb
	Pocket_004_P2_P09467-P09467-5q09-A.pdb	3kbz	2T4_A_401.pdb
	Pocket_004_P2_P09467-P09467-5q09-A.pdb	3kc0	2T5_A_401.pdb
	Pocket_004_P2_P09467-P09467-5q09-A.pdb	3kc1	2T6_A_401.pdb
	Pocket_004_P2_P09467-P09467-5q09-A.pdb	4mjo	2C1_A_401.pdb
	Pocket_004_P2_P09467-P09467-5q09-A.pdb	5pzq	93V_D_401.pdb
	Pocket_004_P2_P09467-P09467-5q09-A.pdb	5pzr	93S_A_401.pdb
	Pocket_004_P2_P09467-P09467-5q09-A.pdb	5pzs	93Y_A_401.pdb
	Pocket_004_P2_P09467-P09467-5q09-A.pdb	5pzt	947_A_401.pdb
	Pocket_004_P2_P09467-P09467-5q09-A.pdb	5pzu	94D_A_401.pdb
	Pocket_004_P2_P09467-P09467-5q09-A.pdb	5pzv	94G_A_401.pdb
	Pocket_004_P2_P09467-P09467-5q09-A.pdb	5pzw	AMZ_A_402.pdb
	Pocket_004_P2_P09467-P09467-5q09-A.pdb	5pzw	94J_A_401.pdb
	Pocket_004_P2_P09467-P09467-5q09-A.pdb	5pzx	94S_A_401.pdb
	Pocket_004_P2_P09467-P09467-5q09-A.pdb	5pzy	94V_A_401.pdb
	Pocket_004_P2_P09467-P09467-5q09-A.pdb	5pzz	94Y_A_401.pdb
	Pocket_004_P2_P09467-P09467-5q09-A.pdb	5q00	95D_A_401.pdb
	Pocket_004_P2_P09467-P09467-5q09-A.pdb	5q01	95G_A_401.pdb
	Pocket_004_P2_P09467-P09467-5q09-A.pdb	5q02	95J_A_401.pdb
	Pocket_004_P2_P09467-P09467-5q09-A.pdb	5q03	95M_A_401.pdb
	Pocket_004_P2_P09467-P09467-5q09-A.pdb	5q04	95P_A_401.pdb
	Pocket_004_P2_P09467-P09467-5q09-A.pdb	5q05	95S_A_401.pdb
	Pocket_004_P2_P09467-P09467-5q09-A.pdb	5q06	95V_D_401.pdb
	Pocket_004_P2_P09467-P09467-5q09-A.pdb	5q07	95Y_A_401.pdb
	Pocket_004_P2_P09467-P09467-5q09-A.pdb	5q08	967_A_401.pdb
	Pocket_004_P2_P09467-P09467-5q09-A.pdb	5q0a	96D_D_401.pdb
	Pocket_004_P2_P09467-P09467-5q09-A.pdb	5q0b	96J_A_401.pdb
	Pocket_004_P2_P09467-P09467-5q09-A.pdb	6lw2	EW0_C_401.pdb
	Pocket_004_P2_P09467-P09467-5q09-A.pdb	7cvn	GJO_C_401.pdb
	Pocket_004_P2_P09467-P09467-5q09-A.pdb	7ezf	0KI_D_401.pdb
	Pocket_004_P2_P09467-P09467-5q09-A.pdb	7ezp	0GI_C_402.pdb
	Pocket_004_P2_P09467-P09467-5q09-A.pdb	7ezr	0H1_D_401.pdb
	Pocket_004_P2_P09467-P09467-5q09-A.pdb	7wjv	AMP_C_401.pdb
	Pocket_004_P2_P09467-P09467-5q09-A.pdb	8xbk	YR9_A_401.pdb
	Pocket_004_P2_P25054-P35222-1t08-A.pdb	7afw	R9Q_A_401.pdb
	Pocket_004_P2_O14818-P62191-5t0g-B.pdb	5gjq	ADP_I_501.pdb
	Pocket_004_P2_O14818-P62191-5t0g-B.pdb	5m32	ADP_d_501.pdb
	Pocket_004_P2_O14818-P62191-5t0g-B.pdb	5t0h	ADP_B_501.pdb
	Pocket_004_P2_O14818-P62191-5t0g-B.pdb	5t0j	ATP_E_401.pdb
	Pocket_004_P2_O14818-P62191-5t0g-B.pdb	5vfr	AGS_F_501.pdb
	Pocket_004_P2_O14818-P62191-5t0g-B.pdb	7qy7	ATP_B_501.pdb
	Pocket_004_P2_O14818-P62191-5t0g-B.pdb	8jti	ADP_F_501.pdb
	Pocket_004_P2_O75533-Q9Y3B4-3lqv-B.pdb	3lqv	ADE_A_1.pdb
	Pocket_005_P1_P25787-P49720-5le5-A.pdb	5lf6	NEN_G_304.pdb
	Pocket_005_P1_P62136-Q8WUF5-6dcx-B.pdb	3e7b	E7B_A_500.pdb
	Pocket_005_P1_P62136-Q8WUF5-6dcx-B.pdb	6alz	BKM_A_403.pdb
	Pocket_005_P1_P62136-Q8WUF5-6dcx-B.pdb	6ghm	NHE_A_411.pdb
	Pocket_007_P1_P15056-P63104-6u2h-D.pdb	6u2g	ACP_B_901.pdb
	Pocket_007_P1_P17980-P25788-5t0g-F.pdb	5gjq	ADP_M_501.pdb
	Pocket_007_P1_P17980-P25788-5t0g-F.pdb	5m32	ADP_g_502.pdb
	Pocket_007_P1_P17980-P25788-5t0g-F.pdb	5t0h	ADP_F_501.pdb
	Pocket_007_P1_P17980-P25788-5t0g-F.pdb	5t0i	ATP_F_501.pdb
	Pocket_007_P1_P17980-P25788-5t0g-F.pdb	5t0j	ATP_F_501.pdb
	Pocket_007_P1_P17980-P25788-5t0g-F.pdb	5vfr	AGS_F_501.pdb
	Pocket_007_P1_P17980-P25788-5t0g-F.pdb	6wjn	AGS_F_501.pdb
	Pocket_007_P1_P17980-P25788-5t0g-F.pdb	8jri	ADP_F_501.pdb
	Pocket_007_P1_P17980-P25788-5t0g-F.pdb	8jti	ADP_F_501.pdb
	Pocket_007_P2_O60216-Q9UQE7-6wge-B.pdb	6wg3	ANP_B_2000.pdb
	Pocket_007_P2_O60216-Q9UQE7-6wge-B.pdb	7w1m	BEF_B_1303.pdb
	Pocket_009_P1_P49768-Q96BI3-6iyc-B.pdb	8oqz	PC1_B_507.pdb
	Pocket_009_P1_P15056-P63104-6u2h-D.pdb	5jrq	TMA_A_804.pdb
	Pocket_009_P1_P15056-P63104-6u2h-D.pdb	5jsm	BEN_A_804.pdb
	Pocket_011_P2_P12004-P28340-6tny-A.pdb	6s1m	TTP_T_101.pdb
	Pocket_011_P2_P12004-P28340-6tny-A.pdb	6s1m	DOC_P_25.pdb
	Pocket_011_P2_P12004-P28340-6tny-A.pdb	6s1n	TTP_T_101.pdb
	Pocket_011_P2_P12004-P28340-6tny-A.pdb	6s1n	DOC_P_25.pdb
	Pocket_011_P2_P12004-P28340-6tny-A.pdb	6s1o	TTP_T_101.pdb
	Pocket_011_P2_P12004-P28340-6tny-A.pdb	6tnz	TTP_A_1203.pdb
	Pocket_011_P2_P12004-P28340-6tny-A.pdb	6tnz	DOC_P_25.pdb
	Pocket_013_P1_P17980-P25788-5t0g-F.pdb	5gjq	ADP_M_501.pdb
	Pocket_013_P1_P17980-P25788-5t0g-F.pdb	5t0h	ADP_F_501.pdb
	Pocket_013_P1_P17980-P25788-5t0g-F.pdb	5t0i	ATP_F_501.pdb
	Pocket_013_P1_P17980-P25788-5t0g-F.pdb	5t0j	ATP_F_501.pdb
	Pocket_013_P1_P17980-P25788-5t0g-F.pdb	5vfr	AGS_F_501.pdb
	Pocket_013_P1_P17980-P25788-5t0g-F.pdb	6wjn	AGS_F_501.pdb
	Pocket_013_P1_P17980-P25788-5t0g-F.pdb	8jti	ADP_F_501.pdb
	Pocket_016_P2_P12956-P78527-7k0y-A.pdb	7lt3	ADP_L_4201.pdb
	Pocket_016_P2_P12956-P78527-7k0y-A.pdb	7su3	ATP_A_4201.pdb
	Pocket_016_P2_P12956-P78527-7k0y-A.pdb	7z87	1IX_A_4201.pdb
	Pocket_016_P2_P12956-P78527-7k0y-A.pdb	8eza	ATP_C_4201.pdb
	Pocket_016_P2_P13010-P78527-7k0y-A.pdb	7su3	ATP_A_4201.pdb
	Pocket_016_P2_P13010-P78527-7k0y-A.pdb	7z87	1IX_A_4201.pdb
	Pocket_016_P2_P13010-P78527-7k0y-A.pdb	8eza	ATP_C_4201.pdb
	Pocket_001_P1_P06493-P33552-6gu2-A.pdb	4y72	LZ9_A_301.pdb
Equilibrium	Pocket_001_P1P2_P61586-Q07960-1tx4-BA.pdb	1a2b	GSP_A_538.pdb
	Pocket_001_P1P2_O75807-P62136-4xpn-BA.pdb	8qzz	GNP_A_501.pdb
	Pocket_001_P1P2_O96013-P60953-5upk-BC.pdb	2cdz	23D_A_1591.pdb
	Pocket_001_P1P2_O96013-P60953-5upk-BC.pdb	2x4z	7KC_A_1593.pdb
	Pocket_001_P1P2_O96013-P60953-5upk-BC.pdb	4app	N53_A_601.pdb
	Pocket_001_P1P2_O96013-P60953-5upk-BC.pdb	4fie	ANP_A_1001.pdb
	Pocket_001_P1P2_O96013-P60953-5upk-BC.pdb	4fif	ANP_A_1000.pdb
	Pocket_001_P1P2_O96013-P60953-5upk-BC.pdb	4fig	ANP_A_1001.pdb
	Pocket_001_P1P2_O96013-P60953-5upk-BC.pdb	4jdi	ANP_A_1000.pdb
	Pocket_001_P1P2_O96013-P60953-5upk-BC.pdb	4njd	NJD_A_600.pdb
	Pocket_001_P1P2_O96013-P60953-5upk-BC.pdb	4o0v	2OL_A_601.pdb
	Pocket_001_P1P2_O96013-P60953-5upk-BC.pdb	4o0x	2OQ_A_601.pdb
	Pocket_001_P1P2_O96013-P60953-5upk-BC.pdb	4o0y	2OO_A_601.pdb
	Pocket_001_P1P2_O96013-P60953-5upk-BC.pdb	5bms	4T6_A_601.pdb
	Pocket_001_P1P2_O96013-P60953-5upk-BC.pdb	5i0b	67U_A_601.pdb
	Pocket_001_P1P2_O96013-P60953-5upk-BC.pdb	5ved	STU_A_601.pdb
	Pocket_001_P1P2_O96013-P60953-5upk-BC.pdb	5vee	981_A_601.pdb
	Pocket_001_P1P2_O96013-P60953-5upk-BC.pdb	5vef	M77_A_601.pdb
	Pocket_001_P1P2_O96013-P60953-5upk-BC.pdb	5xva	8FU_A_601.pdb
	Pocket_001_P1P2_O96013-P60953-5upk-BC.pdb	5xvf	8FR_A_601.pdb
	Pocket_001_P1P2_O96013-P60953-5upk-BC.pdb	5xvg	EOH_A_605.pdb
	Pocket_001_P1P2_O96013-P60953-5upk-BC.pdb	5zjw	9EO_A_601.pdb
	Pocket_001_P1P2_O96013-P60953-5upk-BC.pdb	7cmb	G5X_A_601.pdb
	Pocket_001_P1P2_O96013-P60953-5upk-BC.pdb	7cp3	GC6_A_601.pdb
	Pocket_001_P1P2_O96013-P60953-5upk-BC.pdb	7cp4	GCC_A_601.pdb
	Pocket_001_P1P2_O96013-P60953-5upk-BC.pdb	7s46	ANP_A_600.pdb
	Pocket_001_P1P2_O96013-P60953-5upk-BC.pdb	7s47	ANP_A_600.pdb
	Pocket_001_P1P2_O96013-P60953-5upk-BC.pdb	8ahg	M4I_A_601.pdb
	Pocket_001_P1P2_O96013-P60953-5upk-BC.pdb	8ahh	M4X_A_601.pdb
	Pocket_001_P1P2_O96013-P60953-5upk-BC.pdb	8ahi	M56_A_601.pdb
	Pocket_001_P1P2_P0CG48-Q16186-5v1y-DB.pdb	8pql	SY8_C_701.pdb
	Pocket_001_P1P2_P11926-P54368-4zgy-AB.pdb	2oo0	XAP_A_601.pdb
	Pocket_001_P1P2_P11926-P54368-4zgy-AB.pdb	7s3f	XAP_B_502.pdb
	Pocket_001_P1P2_P12004-Q9BWF2-4ztd-BD.pdb	8gl9	ZQW_A_305.pdb
	Pocket_001_P1P2_P12004-Q9BWF2-4ztd-BD.pdb	8gla	ZQZ_B_303.pdb
	Pocket_001_P1P2_P12004-Q9H211-6qcg-EL.pdb	8gl9	ZQW_A_305.pdb
	Pocket_001_P1P2_P12004-Q9H211-6qcg-EL.pdb	8gla	ZQZ_B_303.pdb
	Pocket_001_P1P2_P12004-Q9NZJ0-6qc0-CD.pdb	8gl9	ZQW_A_305.pdb
	Pocket_001_P1P2_P12004-Q9NZJ0-6qc0-CD.pdb	8gla	ZQZ_B_303.pdb
	Pocket_001_P1P2_P12956-P13010-1jey-AB.pdb	7sgl	IHP_B_701.pdb
	Pocket_001_P1P2_P12956-P13010-1jey-AB.pdb	7z6o	IHP_A_701.pdb
	Pocket_001_P1P2_P12956-P13010-1jey-AB.pdb	7zt6	IHP_A_701.pdb
	Pocket_001_P1P2_P12956-P13010-1jey-AB.pdb	7zvt	IHP_B_801.pdb
	Pocket_001_P1P2_P17980-P35998-5m32-gc.pdb	5gjq	ADP_M_501.pdb
	Pocket_001_P1P2_P17980-P35998-5m32-gc.pdb	5t0g	ATP_F_501.pdb
	Pocket_001_P1P2_P17980-P35998-5m32-gc.pdb	5t0h	ADP_F_501.pdb
	Pocket_001_P1P2_P17980-P35998-5m32-gc.pdb	5t0i	ATP_F_501.pdb
	Pocket_001_P1P2_P17980-P35998-5m32-gc.pdb	5vfr	AGS_F_501.pdb
	Pocket_001_P1P2_P17980-P35998-5m32-gc.pdb	6wjn	AGS_F_501.pdb
	Pocket_001_P1P2_P17980-P35998-5m32-gc.pdb	8jri	ADP_F_501.pdb
	Pocket_001_P1P2_P17980-P35998-5m32-gc.pdb	8jti	ADP_F_501.pdb
	Pocket_001_P1P2_P17980-P35998-5m32-gc.pdb	9e8j	ADP_D_501.pdb
	Pocket_001_P1P2_P28065-P28070-6e5b-ba.pdb	7awe	S5K_V_901.pdb
	Pocket_001_P1P2_P28065-P28070-6e5b-ba.pdb	7b12	SKN_H_201.pdb
	Pocket_001_P1P2_P28070-P28072-5le5-ab.pdb	4r67	3BV_V_301.pdb
	Pocket_001_P1P2_P28070-P28072-5le5-ab.pdb	5lez	OAS_d_3.pdb
	Pocket_001_P1P2_P28070-P28072-5le5-ab.pdb	5lf1	6VC_b_306.pdb
	Pocket_001_P1P2_P28070-P28072-5le5-ab.pdb	5lf3	BO2_b_305.pdb
	Pocket_001_P1P2_P28070-P28072-5le5-ab.pdb	5lf4	6V7_N_307.pdb
	Pocket_001_P1P2_P28070-P28072-5le5-ab.pdb	5lf7	6V8_b_304.pdb
	Pocket_001_P1P2_P28070-P28072-5le5-ab.pdb	6e5b	HUJ_N_901.pdb
	Pocket_001_P1P2_P28070-P28072-5le5-ab.pdb	7awe	S5K_V_901.pdb
	Pocket_001_P1P2_P28070-P28072-5le5-ab.pdb	7b12	SKN_V_201.pdb
	Pocket_001_P1P2_P28070-P28072-5le5-ab.pdb	8cvr	LDZ_V_301.pdb
	Pocket_001_P1P2_P28070-P28072-5le5-ab.pdb	8cvs	LDZ_N_301.pdb
	Pocket_001_P1P2_P28072-Q99436-5le5-bV.pdb	4r67	3BV_I_301.pdb
	Pocket_001_P1P2_P28072-Q99436-5le5-bV.pdb	5lf1	6VC_H_305.pdb
	Pocket_001_P1P2_P28072-Q99436-5le5-bV.pdb	5lf3	BO2_V_303.pdb
	Pocket_001_P1P2_P28072-Q99436-5le5-bV.pdb	5lf7	6V8_V_303.pdb
	Pocket_001_P1P2_P28072-Q99436-5le5-bV.pdb	8cvr	LDZ_I_301.pdb
	Pocket_001_P1P2_P28072-Q99436-5le5-bV.pdb	8cvs	LDZ_V_301.pdb
	Pocket_001_P1P2_P30307-P63104-5m37-DA.pdb	5m36	9SZ_C_301.pdb
	Pocket_001_P1P2_P42345-P62942-3fap-BA.pdb	1fap	RAP_A_108.pdb
	Pocket_001_P1P2_P42345-P62942-3fap-BA.pdb	1nsg	RAD_A_108.pdb
	Pocket_001_P1P2_P42345-P62942-3fap-BA.pdb	2fap	RAD_A_108.pdb
	Pocket_001_P1P2_P42345-P62942-3fap-BA.pdb	4drh	RAP_A_201.pdb
	Pocket_001_P1P2_P42345-P62942-3fap-BA.pdb	4dri	RAP_A_201.pdb
	Pocket_001_P1P2_P42345-P62942-3fap-BA.pdb	4drj	RAP_A_201.pdb
	Pocket_001_P1P2_P42345-P62942-3fap-BA.pdb	4fap	ARD_A_402.pdb
	Pocket_001_P1P2_P42345-P62942-3fap-BA.pdb	5flc	RAP_G_999.pdb
	Pocket_001_P1P2_P42345-P62942-3fap-BA.pdb	5gpg	RAP_A_301.pdb
	Pocket_001_P1P2_P42345-P62942-3fap-BA.pdb	6m4u	RAP_A_201.pdb
	Pocket_001_P1P2_P42345-P62942-3fap-BA.pdb	6m4w	RAP_D_201.pdb
	Pocket_001_P1P2_P42345-P62942-3fap-BA.pdb	8er6	XYU_A_201.pdb
	Pocket_001_P1P2_P42345-P62942-3fap-BA.pdb	8er7	XZ3_A_201.pdb
	Pocket_001_P1P2_P42345-P62942-3fap-BA.pdb	8era	XYU_B_201.pdb
	Pocket_001_P1P2_P42345-P62942-3fap-BA.pdb	8ppz	0AN_A_201.pdb
	Pocket_001_P1P2_P49720-Q99436-5le5-IH.pdb	4r67	3BV_I_301.pdb
	Pocket_001_P1P2_P49720-Q99436-5le5-IH.pdb	5lf1	6VC_H_305.pdb
	Pocket_001_P1P2_P49720-Q99436-5le5-IH.pdb	5lf3	BO2_H_306.pdb
	Pocket_001_P1P2_P49720-Q99436-5le5-IH.pdb	5lf7	6V8_H_305.pdb
	Pocket_001_P1P2_P49720-Q99436-5le5-IH.pdb	7b12	SKN_w_301.pdb
	Pocket_001_P1P2_P49720-Q99436-5le5-IH.pdb	8cvr	LDZ_W_301.pdb
	Pocket_001_P1P2_P49720-Q99436-5le5-IH.pdb	8cvs	LDZ_V_301.pdb
	Pocket_001_P1P2_P52306-P61586-5zhx-Dh.pdb	5zhx	FAR_e_201.pdb
	Pocket_001_P1P2_P60174-P60174-4unl-BA.pdb	1hti	PGA_B_549.pdb
	Pocket_001_P1P2_P60174-P60174-4unl-BA.pdb	6up5	PGA_B_301.pdb
	Pocket_001_P1P2_P60174-P60174-4unl-BA.pdb	6upf	PGA_B_301.pdb
	Pocket_001_P1P2_P60174-P60174-4unl-BA.pdb	7uxv	PGA_B_301.pdb
	Pocket_001_P1P2_P60953-Q07960-2ngr-AB.pdb	1am4	GNP_D_678.pdb
	Pocket_001_P1P2_P60953-Q07960-2ngr-AB.pdb	1nf3	GNP_A_200.pdb
	Pocket_001_P1P2_P60953-Q07960-2ngr-AB.pdb	2odb	GCP_A_200.pdb
	Pocket_001_P1P2_P60953-Q07960-2ngr-AB.pdb	2qrz	GCP_A_3639.pdb
	Pocket_001_P1P2_P60953-Q07960-2ngr-AB.pdb	2wmn	GDP_B_1178.pdb
	Pocket_001_P1P2_P60953-Q07960-2ngr-AB.pdb	3qbv	GDP_A_200.pdb
	Pocket_001_P1P2_P60953-Q07960-2ngr-AB.pdb	4js0	PE4_A_204.pdb
	Pocket_001_P1P2_P60953-Q07960-2ngr-AB.pdb	4yc7	GNP_A_201.pdb
	Pocket_001_P1P2_P60953-Q07960-2ngr-AB.pdb	4ydh	GNP_D_201.pdb
	Pocket_001_P1P2_P60953-Q07960-2ngr-AB.pdb	5hzk	GDP_A_200.pdb
	Pocket_001_P1P2_P60953-Q07960-2ngr-AB.pdb	5upk	GNP_C_200.pdb
	Pocket_001_P1P2_P60953-Q07960-2ngr-AB.pdb	6siu	GDP_C_201.pdb
	Pocket_001_P1P2_P61586-Q07960-1tx4-BA.pdb	1cc0	GDP_A_201.pdb
	Pocket_001_P1P2_P61586-Q07960-1tx4-BA.pdb	1cxz	GSP_A_500.pdb
	Pocket_001_P1P2_P61586-Q07960-1tx4-BA.pdb	1dpf	GDP_A_200.pdb
	Pocket_001_P1P2_P61586-Q07960-1tx4-BA.pdb	1ftn	GDP_A_200.pdb
	Pocket_001_P1P2_P61586-Q07960-1tx4-BA.pdb	1kmq	GNP_A_300.pdb
	Pocket_001_P1P2_P61586-Q07960-1tx4-BA.pdb	1s1c	GNP_A_200.pdb
	Pocket_001_P1P2_P61586-Q07960-1tx4-BA.pdb	3kz1	GSP_F_538.pdb
	Pocket_001_P1P2_P61586-Q07960-1tx4-BA.pdb	3lw8	GDP_A_201.pdb
	Pocket_001_P1P2_P61586-Q07960-1tx4-BA.pdb	3lwn	GDP_A_201.pdb
	Pocket_001_P1P2_P61586-Q07960-1tx4-BA.pdb	3lxr	GDP_A_201.pdb
	Pocket_001_P1P2_P61586-Q07960-1tx4-BA.pdb	3msx	GDP_A_181.pdb
	Pocket_001_P1P2_P61586-Q07960-1tx4-BA.pdb	4d0n	GDP_A_1182.pdb
	Pocket_001_P1P2_P61586-Q07960-1tx4-BA.pdb	4xsg	GSP_A_201.pdb
	Pocket_001_P1P2_P61586-Q07960-1tx4-BA.pdb	4xsh	GSP_A_201.pdb
	Pocket_001_P1P2_P61586-Q07960-1tx4-BA.pdb	5a0f	GDP_A_200.pdb
	Pocket_001_P1P2_P61586-Q07960-1tx4-BA.pdb	5c2k	GDP_A_503.pdb
	Pocket_001_P1P2_P61586-Q07960-1tx4-BA.pdb	5jhh	RA0_B_201.pdb
	Pocket_001_P1P2_P61586-Q07960-1tx4-BA.pdb	6bc0	GSP_F_202.pdb
	Pocket_001_P1P2_P61586-Q07960-1tx4-BA.pdb	6bca	GSP_F_202.pdb
	Pocket_001_P1P2_P61586-Q07960-1tx4-BA.pdb	6bcb	GSP_F_201.pdb
	Pocket_001_P1P2_P61586-Q07960-1tx4-BA.pdb	6kx2	GDP_A_200.pdb
	Pocket_001_P1P2_P61586-Q07960-1tx4-BA.pdb	6v6m	DIO_A_203.pdb
	Pocket_001_P1P2_P61586-Q07960-1tx4-BA.pdb	6v6u	DIO_A_203.pdb
	Pocket_001_P1P2_P61586-Q07960-1tx4-BA.pdb	6v6v	DIO_A_203.pdb
	Pocket_001_P1P2_P61586-Q07960-1tx4-BA.pdb	7g8g	LXA_A_502.pdb
	Pocket_001_P1P2_P61586-Q07960-1tx4-BA.pdb	7g95	W0Y_A_201.pdb
	Pocket_001_P1P2_P61586-Q07960-1tx4-BA.pdb	7g99	ZE9_A_201.pdb
	Pocket_001_P1P2_P61586-Q07960-1tx4-BA.pdb	7g9i	ZGQ_A_201.pdb
	Pocket_001_P1P2_P61586-Q07960-1tx4-BA.pdb	7g9j	ZGX_A_501.pdb
	Pocket_001_P1P2_P61586-Q07960-1tx4-BA.pdb	7qsc	GDP_D_201.pdb
	Pocket_001_P1P2_P61586-Q07960-1tx4-BA.pdb	7qtm	GDP_B_201.pdb
	Pocket_001_P1P2_P61586-Q07960-1tx4-BA.pdb	8fcb	GSP_F_301.pdb
	Pocket_001_P1P2_P61586-Q07960-1tx4-BA.pdb	8fpw	DIO_A_204.pdb
	Pocket_001_P1P2_P61586-Q07960-1tx4-BA.pdb	8fpx	DIO_A_203.pdb
	Pocket_001_P1P2_P61586-Q07960-1tx4-BA.pdb	8t1c	GDP_E_200.pdb
	Pocket_001_P1P2_P61586-Q12802-6bca-CA.pdb	7g88	WKY_A_201.pdb
	Pocket_001_P1P2_P61586-Q16512-1cxz-AB.pdb	7g84	YX6_A_201.pdb
	Pocket_001_P1P2_P61586-Q16512-1cxz-AB.pdb	7g8j	YYI_A_201.pdb
	Pocket_001_P1P2_P61586-Q16512-1cxz-AB.pdb	7g8s	Z5C_A_203.pdb
	Pocket_001_P1P2_P61586-Q16512-1cxz-AB.pdb	7g8x	Z7T_A_201.pdb
	Pocket_001_P1P2_P61586-Q16512-1cxz-AB.pdb	7g92	LWA_A_201.pdb
	Pocket_001_P1P2_P61586-Q16512-1cxz-AB.pdb	7g95	W0Y_A_203.pdb
	Pocket_001_P1P2_P61586-Q9NZN5-1x86-BA.pdb	7g8i	YXY_A_201.pdb
	Pocket_001_P1P2_P61586-Q9NZN5-1x86-BA.pdb	7g8s	Z5C_A_201.pdb
	Pocket_001_P1P2_P62136-Q96SB3-3egg-AC.pdb	3v4y	15P_A_406.pdb
	Pocket_001_P1P2_P63104-P68431-2c1n-AC.pdb	3rdh	3RD_D_246.pdb
	Pocket_001_P1P2_P63104-P68431-2c1n-AC.pdb	4bg6	FAR_R_348.pdb
	Pocket_001_P1P2_P63104-P68431-2c1n-AC.pdb	4ihl	1F5_A_302.pdb
	Pocket_001_P1P2_P63104-P68431-2c1n-AC.pdb	5exa	5SO_B_302.pdb
	Pocket_001_P1P2_P63104-P68431-2c1n-AC.pdb	6zfg	FSC_B_301.pdb
	Pocket_001_P1P2_P63104-P68431-2c1n-AC.pdb	8a9g	QJK_A_302.pdb
	Pocket_001_P1P2_P63104-Q99683-6ejl-AC.pdb	3rdh	3RD_A_246.pdb
	Pocket_001_P1P2_P63104-Q99683-6ejl-AC.pdb	4bg6	FAR_R_348.pdb
	Pocket_001_P1P2_P63104-Q99683-6ejl-AC.pdb	4ihl	1F5_B_302.pdb
	Pocket_001_P1P2_P63104-Q99683-6ejl-AC.pdb	5exa	5SO_A_301.pdb
	Pocket_001_P1P2_P63104-Q99683-6ejl-AC.pdb	5xy9	PE4_A_302.pdb
	Pocket_001_P1P2_P63104-Q99683-6ejl-AC.pdb	6zfg	FSC_B_301.pdb
	Pocket_001_P1P2_P63104-Q99683-6ejl-AC.pdb	8a9g	QJK_A_302.pdb
	Pocket_002_P1P2_P06730-Q13541-4ued-AB.pdb	4tpw	33R_A_302.pdb
	Pocket_002_P1P2_P06730-Q13541-4ued-AB.pdb	4tqb	34K_A_302.pdb
	Pocket_002_P1P2_P06730-Q13541-4ued-AB.pdb	4tqc	34J_A_302.pdb
	Pocket_002_P1P2_P12004-P40937-6vvo-HC.pdb	7m5l	TME_E_101.pdb
	Pocket_002_P1P2_P12004-P40937-6vvo-HC.pdb	7m5m	NBU_D_15.pdb
	Pocket_002_P1P2_P12004-P40937-6vvo-HC.pdb	7m5n	8VH_D_15.pdb
	Pocket_002_P1P2_P12830-P12830-4zt1-BA.pdb	4zte	4RL_B_404.pdb
	Pocket_002_P1P2_P28072-Q99436-5le5-bV.pdb	5a0q	KNM_I_300.pdb
	Pocket_002_P1P2_P28072-Q99436-5le5-bV.pdb	5lez	OAS_d_2.pdb
	Pocket_002_P1P2_P28072-Q99436-5le5-bV.pdb	5lf4	6V7_b_304.pdb
	Pocket_002_P1P2_P30307-P63104-5m37-DA.pdb	5m35	BEZ_A_302.pdb
	Pocket_002_P1P2_P43686-P62195-5m32-eh.pdb	5gjq	ADP_J_501.pdb
	Pocket_002_P1P2_P43686-P62195-5m32-eh.pdb	5t0g	ATP_C_501.pdb
	Pocket_002_P1P2_P43686-P62195-5m32-eh.pdb	5t0h	ADP_C_501.pdb
	Pocket_002_P1P2_P43686-P62195-5m32-eh.pdb	8jri	ADP_C_501.pdb
	Pocket_002_P1P2_P43686-P62195-5m32-eh.pdb	9e8n	ADP_C_501.pdb
	Pocket_002_P1P2_P60174-P60174-4unl-BA.pdb	7t0q	PGA_A_301.pdb
	Pocket_002_P1P2_P61586-Q13464-1s1c-AY.pdb	7g8a	WJ7_A_201.pdb
	Pocket_002_P1P2_P61586-Q13464-1s1c-AY.pdb	7g8d	60P_B_501.pdb
	Pocket_002_P1P2_P61586-Q13464-1s1c-AY.pdb	7g8k	YZK_A_201.pdb
	Pocket_002_P1P2_P61586-Q13464-1s1c-AY.pdb	7g8s	Z5C_A_202.pdb
	Pocket_002_P1P2_P61586-Q13464-1s1c-AY.pdb	7g95	W0Y_A_202.pdb
	Pocket_003_P1P2_O75533-Q9Y3B4-3lqv-QB.pdb	3lqv	ADE_A_1.pdb
	Pocket_003_P1P2_P20618-P28062-5l5f-LK.pdb	4r67	3BV_L_301.pdb
	Pocket_003_P1P2_P20618-P28062-5l5f-LK.pdb	5l5d	04C_K_301.pdb
	Pocket_003_P1P2_P20618-P28062-5l5f-LK.pdb	5l5e	3BV_K_301.pdb
	Pocket_003_P1P2_P20618-P28062-5l5f-LK.pdb	5l5h	39V_Y_301.pdb
	Pocket_003_P1P2_P20618-P28062-5l5f-LK.pdb	5l5i	38X_K_301.pdb
	Pocket_003_P1P2_P20618-P28062-5l5f-LK.pdb	5l5j	6N5_Y_301.pdb
	Pocket_003_P1P2_P20618-P28062-5l5f-LK.pdb	5l5o	79P_Y_301.pdb
	Pocket_003_P1P2_P20618-P28062-5l5f-LK.pdb	5l5p	79L_Y_301.pdb
	Pocket_003_P1P2_P20618-P28062-5l5f-LK.pdb	5l5q	6NV_Y_301.pdb
	Pocket_003_P1P2_P20618-P28062-5l5f-LK.pdb	5l5s	39V_K_301.pdb
	Pocket_003_P1P2_P20618-P28062-5l5f-LK.pdb	5l5t	79P_Y_301.pdb
	Pocket_003_P1P2_P20618-P28062-5l5f-LK.pdb	5l5u	04C_K_301.pdb
	Pocket_003_P1P2_P20618-P28062-5l5f-LK.pdb	5l5v	6NV_K_301.pdb
	Pocket_003_P1P2_P20618-P28062-5l5f-LK.pdb	5l5x	04C_Y_301.pdb
	Pocket_003_P1P2_P20618-P28062-5l5f-LK.pdb	5l5y	3BV_K_301.pdb
	Pocket_003_P1P2_P20618-P28062-5l5f-LK.pdb	5l5z	BO2_K_301.pdb
	Pocket_003_P1P2_P20618-P28062-5l5f-LK.pdb	5l60	39V_K_301.pdb
	Pocket_003_P1P2_P20618-P28062-5l5f-LK.pdb	5l61	6N5_K_301.pdb
	Pocket_003_P1P2_P20618-P28062-5l5f-LK.pdb	5l62	79P_K_301.pdb
	Pocket_003_P1P2_P20618-P28062-5l5f-LK.pdb	5l63	04C_Y_301.pdb
	Pocket_003_P1P2_P20618-P28062-5l5f-LK.pdb	5l64	6NV_Y_301.pdb
	Pocket_003_P1P2_P20618-P28062-5l5f-LK.pdb	5ley	OAS_c_2.pdb
	Pocket_003_P1P2_P20618-P28062-5l5f-LK.pdb	5lez	OAS_c_2.pdb
	Pocket_003_P1P2_P20618-P28062-5l5f-LK.pdb	5lf1	6VC_K_306.pdb
[truncated: 186 more rows]

## Sheet: S6
Type_of_ligands	PDB_Ligand	Database	Database_ID	Generic_Name	Status_Clinical_Trials	Anatomical_therapeutic_chemical_classification
Ligand-bound interface pockets	6V8	DrugBank	DB09570	Ixazomib	Approved	L-Antineoplastic_And_Immunomodulating_Agents
	BO2	DrugBank	DB00188	Bortezomib	Approved	L-Antineoplastic_And_Immunomodulating_Agents
	T3	DrugBank	DB00279	Liothyronine	Approved	H-Systemic_hormonal_preparations, excl.sex_hormones_and_insulins
	ADP	DrugBank	DB16833	Adenosine_Disphosphate	Clinical	No_data available
	ATP	DrugBank	DB00171	Atp	Clinical	Phase_3 Completed:Cancer;Palliatives Treatments;Quality Of Life (Qol);Survival
	AGS	DrugBank	DB02930	Adenosine_5'-[Gamma-Thio]Triphosphate	Preclinical
	ALF	DrugBank	DB04444	Tetrafluoroaluminate_Ion	Preclinical
	D1D	DrugBank	DB02693	(4s,5s)-1,2-Dithiane-4,5-Diol	Preclinical
	DIO	DrugBank	DB03316	1,4-Dioxane	Preclinical
	FSC	DrugBank	DB01780	Fusicoccin	Preclinical
	GCP	DrugBank	DB03725	5'-Guanylylmethylenebisphosphonate	Preclinical
	GDP	DrugBank	DB04315	Guanosine-5'-Diphosphate	Preclinical
	GNP	DrugBank	DB02082	Phosphoaminophosphonic_Acid_Guanylate_Ester	Preclinical
	GSP	DrugBank	DB01864	5'-Guanosine-Diphosphate-Monothiophosphate)	Preclinical
	HRG	DrugBank	DB03974	L-Homoarginine	Preclinical
	MLA	DrugBank	DB02175	Malonic_acid	Preclinical
	N2P	DrugBank	DB03854	Cadaverine	Preclinical
	OAS	DrugBank	DB01837	O-Acetyl-L-Serine	Preclinical
	1F5	ChEMBL_DB	CHEMBL4206466	Undefined	Preclinical
	8DR	CHEMBL_DB	CHEMBL1078974	Undefined	Preclinical
	AR5	ChEMBL_DB	CHEMBL1229088	Undefined	Preclinical
	LDZ	ChEMBL_DB	CHEMBL64925	mg-132	Preclinical
	LXA	ChEMBL_DB	CHEMBL1409021	Undefined	Preclinical
	R40	ChEMBL_DB	CHEMBL1423296	Undefined	Preclinical
	W0Y	ChEMBL_DB	CHEMBL67676	Undefined	Preclinical
	XAP	ChEMBL_DB	CHEMBL281021	Undefined	Preclinical
	B8Z	ChEMBL_DB	CHEMBL3752694	Undefined	Preclinical
	T2B	ChEMBL_DB	CHEMBL2348305	Undefined	Preclinical
	3BV	Others	PubChem_137348138		No_data
	3RD	Others	-		No_data
	5SO	Others	PubChem_118988420		No_data
	6K8	Others	PubChem_6560242		No_data
	6V7	Others	PubChem_124645820		No_data
	6VA	Others	PubChem_137348531		No_data
	6VC	Others	PubChem_137348532		No_data
	AF3	Others	PubChem_10129892		No_data
	DUE	Others	PubChem_134820924		No_data
	DW8	Others	PubChem_137349206		No_data
	DWE	Others	PubChem_137349208		No_data
	DWK	Others	PubChem_137349210		No_data
	DWQ	Others	PubChem_137349211		No_data
	FAR	Others	PubChem_444108		No_data
	KNM	Others	PubChem_137349651		No_data
	MGF	Others	PubChem_5496785		No_data
	QJK	Others	-		No_data
	PE4	Others	PubChem_448032		No_data
	RA0	Others	PubChem_126842976		No_data
	VW7	Others	PubChem_71757930		No_data
	YXU	Others	PubChem_5324369		No_data
	ZBH	Others	PubChem_99816110		No_data
	ZE9	Others	PubChem_86706444		No_data
	ZGQ	Others	PubChem_15640187		No_data
	ZGX	Others	-		No_data
	ZQW	Others	PubChem_168431782		No_data
	ZQZ	Others	PubChem_168431783		No_data
Ligand-bound allosteric pockets	6V8	DrugBank	DB09570	Ixazomib	Approved	L-Antineoplastic_And_Immunomodulating_Agents
	BO2	DrugBank	DB00188	Bortezomib	Approved	L-Antineoplastic_And_Immunomodulating_Agents
	032	DrugBank	DB08881	Vemurafenib	Approved	L-Antineoplastic And Immunomodulating Agents
	0LI	DrugBank	DB08901	Ponatinib	Approved	L-Antineoplastic And Immunomodulating Agents
	BAX	DrugBank	DB00398	Sorafenib	Approved	L-Antineoplastic And Immunomodulating Agents
	EMH	DrugBank	DB11363	Alectinib	Approved	L-Antineoplastic And Immunomodulating Agents
	EOH	DrugBank	DB00898	Ethanol	Approved	D-Dermatologicals;V-Various
	FK5	DrugBank	DB00864	Tacrolimus	Approved	L-Antineoplastic And Immunomodulating Agents
	P06	DrugBank	DB08912	Dabrafenib	Approved	L-Antineoplastic And Immunomodulating Agents
	RAP	DrugBank	DB00877	Sirolimus	Approved	L-Antineoplastic And Immunomodulating Agents
	ADE	DrugBank	DB00173	Adenine	Approved	No_data available
	IPH	DrugBank	DB03255	Phenol	Approved	C-Cardiovascular System;R-Respiratory System;N- Nervous System;D- Dermatologicals
	1N1	DrugBank	DB01254	DASATINIB	Approved	L-Antineoplastic_And_Immunomodulating_Agents
	STI	DrugBank	DB00619	IMATINIB	Approved	L-Antineoplastic_And_Immunomodulating_Agents
	NIL	DrugBank	DB04868	Nilotinib	Approved	L-Antineoplastic_And_Immunomodulating_Agents
	ADP	DrugBank	DB16833	Adenosine_Disphosphate	Clinical	No_data available
	1IX	DrugBank	DB16252	Nedisertib	Clinical	Phase 1 Completed Advanced Solid Tumors / Chronic Lymphocytic Leukemia /Oncology / Solid Tumors
	3K3	DrugBank	DB14773	Lifirafenib	Clinical	Phase 1 Solid Tumors
	55J	DrugBank	DB05984	Raf-265	Clinical	Phase 1 Completed Solid Tumors; Phase 1 Recruting Adult Solid Tumor
	7KC	DrugBank	DB11775	Pf-03758309	Clinical	Phase 1 Terminated Advanced Solid Tumors
	B96	DrugBank	DB03044	Doramapimod	Clinical	Phase 2 Completed Psoriasis
	EN9	DrugBank	DB11893	Avagacestat	Clinical	Phase 1-2 Completed: Alzheimer's Disease
	ESF	DrugBank	DB12463	Semagacestat	Clinical	Phase1-2-3 Completed Alzheimer's Disease
	M77	DrugBank	DB08162	Fasudil	Clinical	Phase 3 Completed Diabetic Macular Edema (Dme) / Raynaud's Phenomenon / Scleroderma; Phase 2 Completed Cardiovascular Disease (CVD) / Amyotrophic Lateral Sclerosis (ALS) / Atherosclerosis / High Cholesterol/Dementia
	QOP	DrugBank	DB15266	Tovorafenib	Clinical	Phase 1 Completed:Advanced Nonhematologic Malignancies/Melanoma / Metastatic Melanoma / Neoplasm / Solid Tumors
	ATP	DrugBank	DB00171	Atp	Clinical	Phase_3 Completed:Cancer;Palliatives Treatments;Quality Of Life (Qol);Survival
	6QB	DrugBank	DB15281	Ravoxertinib	Clinical	Phase_I Completed: Solid Tumors;Non-Small Cell Lung Cancer;Metastatic_Colorectal_Cancer;Metastatic_Non_Small_Cell_Lung_Cancer;Metastatic_Cancers,;Melanoma
	AKG	DrugBank	DB08845	Oxogluric Acid	Clinical	Phase 4 Completed Chronic Obstructive Pulmonary Disease (COPD)/ Thoracoabdominal Aortic Aneurysms; Phase 3 Coronary Artery Stenosis / Valve Disease, Aortic/Heart Failure; Phase 2 Cardiovascular Disease (CVD) / Coronary Artery Disease (CAD) / Coronary Heart Disease (CHD) / Myocardial Ischemia / Valvular Heart Diseases
	KE8	DrugBank	DB18806	Temuterkib	Clinical	Phase 2 Completed:Advanced Malignant Neoplasm / Pancreatic Cancer; Phase I Advanced Malignant Neoplasm / Colorectal Cancer / Metastatic Melanoma / Metastatic Non-Small Cell Lung Cancer
	RYW	DrugBank	DB18900	ASTX-029	Clinical	Phase1-2 Active Not Recruiting: Adult Solid Tumor
	N60	DrugBank	DB11870	RG-4733	Clinical	Phase 2 Completed Clear Cell Renal Cell Carcinoma / Renal Cell Carcinoma Recurrent / Stage IV Renal Cell Cancer;Non-squamous Non-small-cell Lung Cancer (NSQ NSCLC);Pancreatic Adenocarcinoma / Recurrent Pancreatic Cancer / Stage IV Pancreatic Cancer; Recurrent Colon Cancer / Recurrent Rectal Cancer / Stage IV Colon Cancer / Stage IV Rectal Cancer; Recurrent Fallopian Tube Carcinoma / Recurrent Ova…
	N9C	DrugBank	DB12050	LY-3039478	Clinical	Phase 1 Completed: Advanced Solid Tumors; Breast Cancer / Cholangiocarcinoma / Colon Cancer / Soft Tissue Sarcoma / Solid Tumors;Lymphoma / Metastatic Cancer / Neoplasm; Phase 1-2 Completed T-cell Acute Lymphoblastic Leukemia / T-cell Lymphoblastic Lymphoma
	Q70	DrugBank	DB12006	Osugacestat	Clinical	Phaase 2 Completed: Adenoid Cystic Carcinoma; Phase 1 Completed: Cancer;Precursor T-Cell Lymphoblastic Lymphoma / T-cell Acute Lymphoblastic Leukemia
	O6U	DrugBank	DB12005	Nirogacestat	Clinical	Phase 2 Completed:Desmoid Tumor
	OL9	DrugBank	DB12852	MK-0752	Clinical	Phase 4 Completed: Breast Cancer; Phase 1 Completed: Advanced Breast Cancer / Other Solid Tumors;Advanced Malignant Neoplasm;Pancreatic Cancer; Phase 1-2 Completed: Metastatic Breast Cancer
	YIS	DrugBank	DB12138	PF-03715455	Clinical	Phase 1 Completed:Chronic Obstructive Pulmonary Disease (COPD)
	3FN	DrugBank	DB06518	R-1487	Clinical	No_data available
	FLW	DrugBank	DB19169	Pamapimod	Clinical	No_data available
	38P	DrugBank	DB12696	BMS-582949	Clinical	Phase 2 Completed: Psoriasis;Rheumatoid Arthritis; Vascular Disorders
	T75	DrugBank	DB16108	TAK-715	Clinical	Phase 2 Completed Rheumatoid Arthritis
	I47	DrugBank	DB07943	SD-0006	Clinical	No_data available
	I45	DrugBank	DB07941	PH-797804	Clinical	Phase 2 Completed Chronic Obstructive Pulmonary Disease (COPD); Osteoarthritis (OA);Postherpetic Neuralgia;Rheumatoid Arthritis
	52P	DrugBank	DB07138	Neflamapimod	Clinical	Phase2 Completed Alzheimer's Disease (AD);Mild Cognitive Impairment (MCI); Dementia With Lewy Body Disease
	469	DrugBank	DB05412	Talmapimod	Clinical	Phase 2 Completed: Bone marrow disorder / Bone Marrow Neoplasms / Hematologic Disease and Disorders / Myelodysplastic Syndrome;Multiple Myeloma (MM);Rheumatoid Arthritis
	BFF	DrugBank	DB12962	CP-547632	Clinical	Phase 2 Completed Abdominal wall neoplasm / Fallopian Tube Neoplasms / Ovarian Neoplasms;Fallopian Tube Cancer / Ovarian Cancer / Primary Peritoneal Cancer; Phase 1-2 Completed: Lung Neoplasm
	4Z5	CHEMBL_DB	CHEMBL3577124	Ly-3009120	Clinical	Phase 1 Melanoma;colorectal neoplasm; non-small cell lung carcinoma;metastasis
	54J	CHEMBL_DB	CHEMBL4212692	Xp-102	Clinical	Phase 1 No_data available
	94D	ChEMBL_DB	CHEMBL495498	Mb-05032	Clinical	Phase 2 Type 2 diabetes mellitus
	FB8	ChEMBL_DB	CHEMBL488436	Azd-5438	Clinical	Phase 1 Neoplasm
	EVK	ChEMBL_DB	CHEMBL3590106	ULIXERTINIB	Clinical	Phase 2:Neoplasm; Phase 1: acute myeloid leukemia;pancreatic carcinoma;central nervous system cancer;myelodysplastic syndrome
	NQB	ChEMBL_DB	CHEMBL2031465	AZD-6703	Clinical	Phase I No_data available
	3GF	ChEMBL_DB	CHEMBL4129018	MW-150	Clinical	Phase II Alzheimer disease
	AGS	DrugBank	DB02930	Adenosine_5'-[Gamma-Thio]Triphosphate	Preclinical
	ALF	DrugBank	DB04444	Tetrafluoroaluminate_Ion	Preclinical
	DIO	DrugBank	DB03316	1,4-Dioxane	Preclinical
	FSC	DrugBank	DB01780	Fusicoccin	Preclinical
	GCP	DrugBank	DB03725	5'-Guanylylmethylenebisphosphonate	Preclinical
	GDP	DrugBank	DB04315	Guanosine-5'-Diphosphate	Preclinical
	GNP	DrugBank	DB02082	Phosphoaminophosphonic_Acid_Guanylate_Ester	Preclinical
	GSP	DrugBank	DB01864	5'-Guanosine-Diphosphate-Monothiophosphate)	Preclinical
	OAS	DrugBank	DB01837	O-Acetyl-L-Serine	Preclinical
	AMP	DrugBank	DB00131	Adenosine_Phosphate	Preclinical
	001	DrugBank	DB02888	Fkb-001	Preclinical
	TMA	DrugBank	DB03095	Tetramethylammonium_Ion	Preclinical
	TTP	DrugBank	DB02452	Thymidine_5'-Triphosphate_(Drugbank),_Deoxythymidine_Triphosphate_(Chembl)	Preclinical
	324	DrugBank	DB06999	Plx-4720	Preclinical
	4SP	DrugBank	DB07126	Undefined	Preclinical
	587	DrugBank	DB03621	L-709,587	Preclinical
	A74	DrugBank	DB07321	2,5-Dichloro-N-[5-Methoxy-7-(6-Methoxypyridin-3-Yl)-1,3-Benzoxazol-2-Yl]Benzenesulfonamide	Preclinical
	ACP	DrugBank	DB03909	Adenosine-5'-[Beta,_Gamma-Methylene]Triphosphate	Preclinical
	AMZ	DrugBank	DB01700	Aica_Ribonucleotide	Preclinical
	AP1	DrugBank	DB01723	{3-[3-(3,4-Dimethoxy-Phenyl)-1-(1-{1-[2-(3,4,5-Trimethoxy-Phenyl)-Butyryl]-Piperidin-2yl}-Vinyloxy)-Propyl]-Phenoxy}-Acetic_Acid	Preclinical
	BUQ	DrugBank	DB04094	4-Hydroxybutan-2-One	Preclinical
	DOC	DrugBank	DB02883	2',3'-Dideoxycytidine-5'-Monophosphate	Preclinical
	DSS	DrugBank	DB02311	Methyl_Methylsulfinylmethyl_Sulfide	Preclinical
	FBP	DrugBank	DB04551	Beta-D-Fructofuranose_1,6-Bisphosphate	Preclinical
	GPI	DrugBank	DB01951	Gpi-1046	Preclinical
	LZ9	DrugBank	DB08138	{[(2,6-Difluorophenyl)Carbonyl]Amino}-N-(4-Fluorophenyl)-1h-Pyrazole-3-Carboxamide	Preclinical
	MGP	DrugBank	DB02716	7-Methyl-Guanosine-5'-Triphosphate	Preclinical
	NHE	DrugBank	DB03309	N-Cyclohexyltaurine	Preclinical
	PGA	DrugBank	DB02726	2-Phosphoglycolic_Acid	Preclinical
	ROK	DrugBank	DB08484	4-Amino-N-[(2-Sulfanylethyl)Carbamoyl]Benzenesulfonamide	Preclinical
	SB1	DrugBank	DB08520	(21s)-1aza-4,4-Dimethyl-6,19-Dioxa-2,3,7,20-Tetraoxobicyclo[19.4.0]_Pentacosane	Preclinical
	SM5	DrugBank	DB08553	(1e)-5-(1-Piperidin-4-Yl-3-Pyridin-4-Yl-1h-Pyrazol-4-Yl)-2,3-Dihydro-1h-Inden-1-One_Oxime	Preclinical
	STU	DrugBank	DB02010	Staurosporine	Preclinical
	SUB	DrugBank	DB01712	(3r)-4-(P-Toluenesulfonyl)-1,4-Thiazane-3-Carboxylicacid-L-Phenylalanine_Ethyl_Ester	Preclinical
	TST	DrugBank	DB04012	(3r)-4-(P-Toluenesulfonyl)-1,4-Thiazane-3-Carboxylicacid-L-Leucine	Preclinical
	GTA	DrugBank	DB01649	7-Methyl-Gpppa	Preclinical
	M7G	DrugBank	DB01960	7-Methyl-7,8-Dihydroguanosine-5'-Diphosphate	Preclinical
	MGT	DrugBank	DB03358	7-Methyl-7,8-Dihydroguanosine_5'-(Tetrahydrogen_Triphosphate)	Preclinical
	PZO	DrugBank	DB02757	Pyrazole	Preclinical
	SB2	DrugBank	DB08521	4-[4-(4-Fluorophenyl)-2-[4-[(R)-methylsulfinyl]phenyl]-1H-imidazol-5-yl]pyridine	Preclinical
	FRZ	DrugBank	DB07794	5-(2-PHENYLPYRAZOLO[1,5-A]PYRIDIN-3-YL)-1H-PYRAZOLO[3,4-C]PYRIDAZIN-3-AMINE	Preclinical
	19A	DrugBank	DB06877	N,N-DIMETHYL-4-(4-PHENYL-1H-PYRAZOL-3-YL)-1H-PYRROLE-2-CARBOXAMIDE	Preclinical
	33A	DrugBank	DB07010	N-BENZYL-4-[4-(3-CHLOROPHENYL)-1H-PYRAZOL-3-YL]-1H-PYRROLE-2-CARBOXAMIDE	Preclinical
	82A	DrugBank	DB07264	(S)-N-(1-(3-CHLORO-4-FLUOROPHENYL)-2-HYDROXYETHYL)-4-(4-(3-CHLOROPHENYL)-1H-PYRAZOL-3-YL)-1H-PYRROLE-2-CARBOXAMIDE	Preclinical
	DHC	DrugBank	DB01880	3,4-Dihydroxycinnamic Acid	Preclinical
	36R	DrugBank	DB19372	Zoxazolamine	Preclinical	Withdraw
	CAQ	DrugBank	DB02232	1,2-Dihydroxybenzene	Preclinical
	5ID	DrugBank	DB04604	5-iodotubercidin	Preclinical
	SB6	DrugBank	DB08522	4-(4-FLUOROPHENYL)-1-CYCLOROPROPYLMETHYL-5-(4-PYRIDYL)-IMIDAZOLE	Preclinical
	SB4	DrugBank	DB04338	SB220025	Preclinical
	SB5	DrugBank	DB03980	4-(Fluorophenyl)-1-Cyclopropylmethyl-5-(2-Amino-4-Pyrimidinyl)Imidazole	Preclinical
	MSQ	DrugBank	DB02984	4-[3-Methylsulfanylanilino]-6,7-Dimethoxyquinazoline	Preclinical
	D13	DrugBank	DB07607	4-[5-(3-IODO-PHENYL)-2-(4-METHANESULFINYL-PHENYL)-1H-IMIDAZOL-4-YL]-PYRIDINE	Preclinical
	BMU	DrugBank	DB02277	1-(5-Tert-Butyl-2-Methyl-2h-Pyrazol-3-Yl)-3-(4-Chloro-Phenyl)-Urea	Preclinical
	DQO	DrugBank	DB02873	1-(2,6-Dichlorophenyl)-5-(2,4-Difluorophenyl)-7-Piperazin-1-Yl-3,4-Dihydroquinazolin-2(1h)-One	Preclinical
	084	DrugBank	DB01761	4-[5-[2-(1-phenyl-ethylamino)-pyrimidin-4-yl]-1-methyl-4-(3-trifluoromethylphenyl)-1H-imidazol-2-yl]-piperidine	Preclinical
	358	DrugBank	DB01948	1-(2,6-Dichlorophenyl)-5-(2,4-Difluorophenyl)-7-Piperidin-4-Yl-3,4-Dihydroquinolin-2(1h)-One	Preclinical
	FPH	DrugBank	DB02195	3-(4-Fluorophenyl)-1-Hydroxy-2-(Pyridin-4-Yl)-1h-Pyrrolo[3,2-B]Pyridine	Preclinical
	3IP	DrugBank	DB02352	3-(Benzyloxy)Pyridin-2-Amine	Preclinical
	L10	DrugBank	DB01807	N-[(3Z)-5-Tert-butyl-2-phenyl-1,2-dihydro-3H-pyrazol-3-ylidene]-N'-(4-chlorophenyl)urea	Preclinical
	L11	DrugBank	DB08068	N-[4-CHLORO-3-(PYRIDIN-3-YLOXYMETHYL)-PHENYL]-3-FLUORO-	Preclinical
	L12	DrugBank	DB01953	Inhibitor of P38 Kinase	Preclinical
	L09	DrugBank	DB08064	N-(3-TERT-BUTYL-1H-PYRAZOL-5-YL)-N'-{4-CHLORO-3-[(PYRIDIN-3-YLOXY)METHYL]PHENYL}UREA	Preclinical
	2CH	DrugBank	DB03110	2-Chlorophenol	Preclinical
	LI2	DrugBank	DB08091	3-FLUORO-5-MORPHOLIN-4-YL-N-[3-(2-PYRIDIN-4-YLETHYL)-1H-INDOL-5-YL]BENZAMIDE	Preclinical
	WBT	DrugBank	DB08730	3-FLUORO-5-MORPHOLIN-4-YL-N-[1-(2-PYRIDIN-4-YLETHYL)-1H-INDOL-6-YL]BENZAMIDE	Preclinical
	LI3	DrugBank	DB08092	3-fluoro-N-1H-indol-5-yl-5-morpholin-4-ylbenzamide	Preclinical
	LI4	DrugBank	DB08093	3-(1-NAPHTHYLMETHOXY)PYRIDIN-2-AMINE	Preclinical
	6NP	DrugBank	DB01988	6((S)-3-Benzylpiperazin-1-Yl)-3-(Naphthalen-2-Yl)-4-(Pyridin-4-Yl)Pyrazine	Preclinical
	BI5	DrugBank	DB07459	4-PHENOXY-N-(PYRIDIN-2-YLMETHYL)BENZAMIDE	Preclinical
	B11	DrugBank	DB04632	4-(2-HYDROXYBENZYLAMINO)-N-(3-(4-FLUOROPHENOXY)PHENYL)PIPERIDINE-1-SULFONAMIDE	Preclinical
	TZY	DrugBank	DB04797	Triazolopyridine	Preclinical
	PQA	DrugBank	DB08423	YLOXY)PHENYL]METHANONE	Preclinical
	PQB	DrugBank	DB08424	[5-AMINO-1-(4-FLUOROPHENYL)-1H-PYRAZOL-4-YL](3-{[(2R)-2,3-DIHYDROXYPROPYL]OXY}PHENYL)METHANONE	Preclinical
	279	DrugBank	DB06940	N-ethyl-4-{[5-(methoxycarbamoyl)-2-methylphenyl]amino}-5-methylpyrrolo[2,1-f][1,2,4]triazine-6-carboxamide	Preclinical
	GK1	DrugBank	DB07832	4-{4-[(5-hydroxy-2-methylphenyl)amino]quinolin-7-yl}-1,3-thiazole-2-carbaldehyde	Preclinical
	GK3	DrugBank	DB07833	N-(3-cyanophenyl)-2'-methyl-5'-(5-methyl-1,3,4-oxadiazol-2-yl)-4-biphenylcarboxamide	Preclinical
	GK4	DrugBank	DB07834	N-(cyclopropylmethyl)-2'-methyl-5'-(5-methyl-1,3,4-oxadiazol-2-yl)biphenyl-4-carboxamide	Preclinical
	304	DrugBank	DB06991	N-[2-methyl-5-(methylcarbamoyl)phenyl]-2-{[(1R)-1-methylpropyl]amino}-1,3-thiazole-5-carboxamide	Preclinical
	P41	DrugBank	DB08352	6-[4-(2-fluorophenyl)-1,3-oxazol-5-yl]-N-(1-methylethyl)-1,3-benzothiazol-2-amine	Preclinical
	GK5	DrugBank	DB07835	N~3~-cyclopropyl-N~4~'-(cyclopropylmethyl)-6-methylbiphenyl-3,4'-dicarboxamide	Preclinical
	A17	DrugBank	DB07307	N-cyclopropyl-4-methyl-3-[1-(2-methylphenyl)phthalazin-6-yl]benzamide	Preclinical
	P40	DrugBank	DB08351	N-cyclopropyl-4-methyl-3-{2-[(2-morpholin-4-ylethyl)amino]quinazolin-6-yl}benzamide	Preclinical
	G6A	DrugBank	DB07811	N-cyclopropyl-2',6-dimethyl-4'-(5-methyl-1,3,4-oxadiazol-2-yl)biphenyl-3-carboxamide	Preclinical
	1AU	DrugBank	DB06882	1-[1-(3-aminophenyl)-3-tert-butyl-1H-pyrazol-5-yl]-3-naphthalen-1-ylurea	Preclinical
	GG5	DrugBank	DB07829	4-[3-(4-FLUOROPHENYL)-1H-PYRAZOL-4-YL]PYRIDINE	Preclinical
	N4D	DrugBank	DB08242	N,4-dimethyl-3-[(1-phenyl-1H-pyrazolo[3,4-d]pyrimidin-4-yl)amino]benzamide	Preclinical
	NAR	DrugBank	DB03467	Naringenin	Preclinical
	0OM	DrugBank	DB15764	Benzyl nicotinate	Preclinical
	AP2	DrugBank	DB03148	Adenosine 5'-methylenediphosphate	Preclinical
	P37	DrugBank	DB08349	N-cyclopropyl-3-{[1-(2,4-difluorophenyl)-7-methyl-6-oxo-6,7-dihydro-1H-pyrazolo[3,4-b]pyridin-4-yl]amino}-4-methylbenzamide	Preclinical
	PY1	DrugBank	DB03921	4-(3-Pyridin-2-Yl-1h-Pyrazol-4-Yl)Quinoline	Preclinical
	580	DrugBank	DB04480	3-(4-Fluorophenyl)-2-(6-Methylpyridin-2-Yl)-5,6-Dihydro-4h-Pyrrolo[1,2-B]Pyrazole	Preclinical
	460	DrugBank	DB04434	Naphthyridine Inhibitor	Preclinical
	55F	DrugBank	DB07152	N-[4-(5-fluoro-6-methylpyridin-2-yl)-5-quinoxalin-6-yl-1H-imidazol-2-yl]acetamide	Preclinical
	QIG	DrugBank	DB08450	N-1H-indazol-5-yl-2-(6-methylpyridin-2-yl)quinazolin-4-amine	Preclinical
	NEN	DrugBank	DB01902	1-Ethyl-Pyrrolidine-2,5-Dione	Preclinical
	GK6	ChEMBL_DB	CHEMBL476351	GW775608X	Preclinical
	19B	ChEMBL_DB	CHEMBL485285	Undefined	Preclinical
	891	ChEMBL_DB	CHEMBL1230610	Undefined	Preclinical
	FLS	ChEMBL_DB	CHEMBL1232769	Undefined	Preclinical
	FLY	ChEMBL_DB	CHEMBL1232772	Undefined	Preclinical
	FLZ	ChEMBL_DB	CHEMBL1232773	Undefined	Preclinical
	533	ChEMBL_DB	CHEMBL1230351	Undefined	Preclinical
	FMJ	ChEMBL_DB	CHEMBL1232783	Undefined	Preclinical
	FMK	ChEMBL_DB	CHEMBL1232784	Undefined	Preclinical
	FML	ChEMBL_DB	CHEMBL1232785	Undefined	Preclinical
	XI2	ChEMBL_DB	CHEMBL1236810	Undefined	Preclinical
	B45	ChEMBL_DB	CHEMBL328242	Undefined	Preclinical
	1BU	ChEMBL_DB	CHEMBL497033	Undefined	Preclinical
	R48	ChEMBL_DB	CHEMBL569943	Undefined	Preclinical
	SS6	ChEMBL_DB	CHEMBL497615	Undefined	Preclinical
	B10	ChEMBL_DB	CHEMBL451523	Undefined	Preclinical
	I39	ChEMBL_DB	CHEMBL551717	Undefined	Preclinical
	G97	ChEMBL_DB	CHEMBL1232944	Undefined	Preclinical
	R49	ChEMBL_DB	CHEMBL570904	Undefined	Preclinical
	L51	ChEMBL_DB	CHEMBL570427	Undefined	Preclinical
	R24	ChEMBL_DB	CHEMBL568874	Undefined	Preclinical
	R39	ChEMBL_DB	CHEMBL101035	Undefined	Preclinical
	G11	ChEMBL_DB	CHEMBL1232887	Undefined	Preclinical
	P66	ChEMBL_DB	CHEMBL1082158	Undefined	Preclinical
	DF3	ChEMBL_DB	CHEMBL1232179	Undefined	Preclinical
	JZJ	ChEMBL_DB	CHEMBL1233784	Undefined	Preclinical
	F4C	ChEMBL_DB	CHEMBL1232634	Undefined	Preclinical
	Z87	ChEMBL_DB	CHEMBL1738946	Undefined	Preclinical
	Z86	ChEMBL_DB	CHEMBL1738945	Undefined	Preclinical
	Z85	ChEMBL_DB	CHEMBL1738944	Undefined	Preclinical
	Z84	ChEMBL_DB	CHEMBL1738943	Undefined	Preclinical
	Z83	ChEMBL_DB	CHEMBL1738942	Undefined	Preclinical
	LHJ	ChEMBL_DB	CHEMBL1091199	Undefined	Preclinical
	1GK	ChEMBL_DB	CHEMBL1171204	Undefined	Preclinical
	39P	ChEMBL_DB	CHEMBL1230070	Undefined	Preclinical
	MIH	ChEMBL_DB	CHEMBL1738839	Undefined	Preclinical
	437	ChEMBL_DB	CHEMBL1271167	Undefined	Preclinical
	3NW	ChEMBL_DB	CHEMBL1230171	Undefined	Preclinical
	OCG	ChEMBL_DB	CHEMBL1234931	Undefined	Preclinical
	DG7	ChEMBL_DB	CHEMBL1940501	Undefined	Preclinical
	N3F	ChEMBL_DB	CHEMBL152596	Undefined	Preclinical
	3FF	ChEMBL_DB	CHEMBL2152944	Skepinone-L	Preclinical
	I2O	ChEMBL_DB	CHEMBL1800911	Undefined	Preclinical
	29A	ChEMBL_DB	CHEMBL1738710	Undefined	Preclinical
	CQ0	ChEMBL_DB	CHEMBL2087500	Undefined	Preclinical
	NK0	ChEMBL_DB	CHEMBL1807446	Undefined	Preclinical
	09J	ChEMBL_DB	CHEMBL1945723	Undefined	Preclinical
	048	ChEMBL_DB	CHEMBL2177219	Undefined	Preclinical
	1F5	ChEMBL_DB	CHEMBL4206466	Undefined	Preclinical
	4T6	ChEMBL_DB	CHEMBL3580974	Undefined	Preclinical
	LDZ	ChEMBL_DB	CHEMBL64925	mg-132	Preclinical
	LXA	ChEMBL_DB	CHEMBL1409021	Undefined	Preclinical
	OGA	ChEMBL_DB	CHEMBL90852	N-Oxalylglycine	Preclinical
	W0Y	ChEMBL_DB	CHEMBL67676	Undefined	Preclinical
	0GI	ChEMBL_DB	CHEMBL3393955	Undefined	Preclinical
	0JA	ChEMBL_DB	CHEMBL2063743	Undefined	Preclinical
	0NF	ChEMBL_DB	CHEMBL1614728	Undefined	Preclinical
	0T2	ChEMBL_DB	CHEMBL2204532	Undefined	Preclinical
	0WP	ChEMBL_DB	CHEMBL2153510	Undefined	Preclinical
	10Z	ChEMBL_DB	CHEMBL2335881	Undefined	Preclinical
	1SU	ChEMBL_DB	CHEMBL3125890	Undefined	Preclinical
	1SW	ChEMBL_DB	CHEMBL3125885	Undefined	Preclinical
	215	ChEMBL_DB	CHEMBL200622	Undefined	Preclinical
	23D	ChEMBL_DB	CHEMBL1532768	Undefined	Preclinical
	29L	ChEMBL_DB	CHEMBL525191	Undefined	Preclinical
	2C1	ChEMBL_DB	CHEMBL1778447	Undefined	Preclinical
	2OL	ChEMBL_DB	CHEMBL3128042	Undefined	Preclinical
	2OO	ChEMBL_DB	CHEMBL3128055	Undefined	Preclinical
	2OQ	ChEMBL_DB	CHEMBL3128050	Undefined	Preclinical
	2T0	CHEMBL_DB	CHEMBL565809	Undefined	Preclinical
	2T4	CHEMBL_DB	CHEMBL567704	Undefined	Preclinical
	2T5	CHEMBL_DB	CHEMBL592390	Undefined	Preclinical
	2T6	CHEMBL_DB	CHEMBL589266	Undefined	Preclinical
	2VX	CHEMBL_DB	CHEMBL3236466	Undefined	Preclinical
	3UL	CHEMBL_DB	CHEMBL4064277	Undefined	Preclinical
	4EF	CHEMBL_DB	CHEMBL3814798	Undefined	Preclinical
	5XJ	CHEMBL_DB	CHEMBL3798256	Undefined	Preclinical
	67U	ChEMBL_DB	CHEMBL3613594	Undefined	Preclinical
	6DC	CHEMBL_DB	CHEMBL3236464	Undefined	Preclinical
	6N9	CHEMBL_DB	CHEMBL4870365	Undefined	Preclinical
	6NC	CHEMBL_DB	CHEMBL4249291	Undefined	Preclinical
	831	CHEMBL_DB	CHEMBL1087397	Undefined	Preclinical
	870	CHEMBL_DB	CHEMBL205792	Undefined	Preclinical
	8EN	CHEMBL_DB	CHEMBL4216073	Undefined	Preclinical
	8FR	ChEMBL_DB	CHEMBL4084054	Undefined	Preclinical
	8FU	ChEMBL_DB	CHEMBL4079783	Undefined	Preclinical
	8FX	ChEMBL_DB	CHEMBL4097816	Undefined	Preclinical
	92D	ChEMBL_DB	CHEMBL4081025	Undefined	Preclinical
	92J	ChEMBL_DB	CHEMBL3962812	Undefined	Preclinical
	93S	ChEMBL_DB	CHEMBL458276	Undefined	Preclinical
	93V	ChEMBL_DB	CHEMBL1333292	Undefined	Preclinical
	93Y	ChEMBL_DB	CHEMBL456977	Undefined	Preclinical
	947	ChEMBL_DB	CHEMBL595529	Undefined	Preclinical
	94J	ChEMBL_DB	CHEMBL456320	Undefined	Preclinical
	95P	ChEMBL_DB	CHEMBL610462	Undefined	Preclinical
	95S	ChEMBL_DB	CHEMBL590361	Undefined	Preclinical
	9EO	ChEMBL_DB	CHEMBL4160587	Undefined	Preclinical
	A37	ChEMBL_DB	CHEMBL207095	Undefined	Preclinical
	ANP	ChEMBL_DB	CHEMBL1230989	Undefined	Preclinical
	ARD	ChEMBL_DB	CHEMBL263850	C15-(R)-Methylthienyl_Rapamycin	Preclinical
	AZI	ChEMBL_DB	CHEMBL79455	Undefined	Preclinical
	B1E	ChEMBL_DB	CHEMBL2144069	Undefined	Preclinical
	BEN	ChEMBL_DB	CHEMBL20936	Benzamidine	Preclinical
	DFS	ChEMBL_DB	CHEMBL1945163	Undefined	Undefined
	EU4	ChEMBL_DB	CHEMBL4247506	Undefined	Undefined
	E7B	ChEMBL_DB	CHEMBL406220	Undefined	Preclinical
	FC8	ChEMBL_DB	CHEMBL367625	Undefined	Preclinical
	FNI	ChEMBL_DB	CHEMBL1614960	Undefined	Preclinical
	FP3	ChEMBL_DB	CHEMBL1614963	Undefined	Preclinical
	FTO	ChEMBL_DB	CHEMBL302004	Undefined	Preclinical
	HLI	ChEMBL_DB	CHEMBL2046916	Undefined	Preclinical
	KXX	ChEMBL_DB	CHEMBL8597	Ascomycin	Preclinical
	L1E	ChEMBL_DB	CHEMBL1197798	Undefined	Preclinical
	MGQ	ChEMBL_DB	CHEMBL1234304	Undefined	Preclinical
	MOH	ChEMBL_DB	CHEMBL14688	Methyl_Alcohol	Unknown
	N53	ChEMBL_DB	CHEMBL2064557	Undefined	Preclinical
	NJD	ChEMBL_DB	CHEMBL3799807	Undefined	Preclinical
	R15	ChEMBL_DB	CHEMBL457189	Undefined	Preclinical
	RAD	ChEMBL_DB	CHEMBL4287588	Undefined	Preclinical
	RI8	ChEMBL_DB	CHEMBL2047876	Undefined	Preclinical
	RI9	ChEMBL_DB	CHEMBL2047869	Undefined	Preclinical
	RO3	ChEMBL_DB	CHEMBL595067	Undefined	Preclinical
	RO5	ChEMBL_DB	CHEMBL589137	Undefined	Preclinical
	RO8	ChEMBL_DB	CHEMBL595149	Undefined	Preclinical
	RXZ	ChEMBL_DB	CHEMBL5074274	Undefined	Preclinical
	SB3	ChEMBL_DB	CHEMBL126568	Undefined	Preclinical
	SBX	ChEMBL_DB	CHEMBL321038	Undefined	Preclinical
	TV4	ChEMBL_DB	CHEMBL1945020	Undefined	Preclinical
	V5J	ChEMBL_DB	CHEMBL4778419	Undefined	Preclinical
	VQP	ChEMBL_DB	CHEMBL4780060	Undefined	Preclinical
	YCU	ChEMBL_DB	CHEMBL1738935	Undefined	Preclinical
	ZCI	ChEMBL_DB	CHEMBL292042	Undefined	Preclinical
	981	ChEMBL_DB	CHEMBL3609326	Undefined	Preclinical
	F29	ChEMBL_DB	CHEMBL199395	Undefined	Preclinical
	Z48	ChEMBL_DB	CHEMBL565459	Undefined	Preclinical
	E86	ChEMBL_DB	CHEMBL571038	Undefined	Preclinical
	NRA	ChEMBL_DB	CHEMBL187265	Undefined	Preclinical
	1FM	ChEMBL_DB	CHEMBL1077979	Undefined	Preclinical
	EK0	ChEMBL_DB	CHEMBL1571228	Undefined	Preclinical
	2SH	ChEMBL_DB	CHEMBL3298414	Undefined	Preclinical
	EMU	ChEMBL_DB	CHEMBL228862	6-BENZYLAMINOPURINE	Preclinical
	36O	ChEMBL_DB	CHEMBL1500217	Undefined	Preclinical
	36N	ChEMBL_DB	CHEMBL3628246	Undefined	Preclinical
	363	ChEMBL_DB	CHEMBL3628361	Undefined	Preclinical
	362	ChEMBL_DB	CHEMBL3628368	Undefined	Preclinical
	35X	ChEMBL_DB	CHEMBL3628378	Undefined	Preclinical
	35W	ChEMBL_DB	CHEMBL3628383	Undefined	Preclinical
	38Z	ChEMBL_DB	CHEMBL3590107	Undefined	Preclinical
	390	ChEMBL_DB	CHEMBL583042	Undefined	Preclinical
	41B	ChEMBL_DB	CHEMBL3409588	Undefined	Preclinical
	CQ6	ChEMBL_DB	CHEMBL3590112	Undefined	Preclinical
	CQ8	ChEMBL_DB	CHEMBL3590115	Undefined	Preclinical
	CQ3	ChEMBL_DB	CHEMBL3590119	Undefined	Preclinical
	4V8	ChEMBL_DB	CHEMBL3604847	Undefined	Preclinical
	4V9	ChEMBL_DB	CHEMBL3604843	Undefined	Preclinical
	4VB	ChEMBL_DB	CHEMBL3604856	Undefined	Preclinical
	4VF	ChEMBL_DB	CHEMBL3608591	Undefined	Preclinical
	4VG	ChEMBL_DB	CHEMBL3608588	Undefined	Preclinical
	4VJ	ChEMBL_DB	CHEMBL3608461	Undefined	Preclinical
	8X2	ChEMBL_DB	CHEMBL4105185	Undefined	Preclinical
	8X5	ChEMBL_DB	CHEMBL4097186	Undefined	Preclinical
	8XH	ChEMBL_DB	CHEMBL4074437	Undefined	Preclinical
	8XE	ChEMBL_DB	CHEMBL4074311	Undefined	Preclinical
	8XB	ChEMBL_DB	CHEMBL4065992	Undefined	Preclinical
	8XN	ChEMBL_DB	CHEMBL4087393	Undefined	Preclinical
	8XK	ChEMBL_DB	CHEMBL4061051	Undefined	Preclinical
	8QB	ChEMBL_DB	CHEMBL4072622	Undefined	Preclinical
	B7S	ChEMBL_DB	CHEMBL3604316	Undefined	Preclinical
	6H3	ChEMBL_DB	CHEMBL3884293	Undefined	Preclinical
	EQT	ChEMBL_DB	CHEMBL1333961	Undefined	Preclinical
	EQW	ChEMBL_DB	CHEMBL4205466	Undefined	Preclinical
	ERZ	ChEMBL_DB	CHEMBL4210146	Undefined	Preclinical
	EU2	ChEMBL_DB	CHEMBL4204392	Undefined	Preclinical
	EQZ	ChEMBL_DB	CHEMBL4217740	Undefined	Preclinical
	ESQ	ChEMBL_DB	CHEMBL4213926	Undefined	Preclinical
	ER8	ChEMBL_DB	CHEMBL4215376	Undefined	Preclinical
	ERW	ChEMBL_DB	CHEMBL4210682	Undefined	Preclinical
	ERK	ChEMBL_DB	CHEMBL4207117	Undefined	Preclinical
	ESK	ChEMBL_DB	CHEMBL4205248	Undefined	Preclinical
	ESW	ChEMBL_DB	CHEMBL4206693	Undefined	Preclinical
	ESN	ChEMBL_DB	CHEMBL4212211	Undefined	Preclinical
	F3Z	ChEMBL_DB	CHEMBL3590107	Undefined	Preclinical
	EVQ	ChEMBL_DB	CHEMBL4207147	Undefined	Preclinical
	N0V	ChEMBL_DB	CHEMBL3645227	Undefined	Preclinical
	2AI	ChEMBL_DB	CHEMBL291627	Undefined	Preclinical
	HVK	ChEMBL_DB	CHEMBL21619	2-AMINOPYRIDINE	Preclinical
	HRZ	ChEMBL_DB	CHEMBL662	Undefined	Preclinical
	HUH	ChEMBL_DB	CHEMBL2148102	Undefined	Preclinical
	N83	ChEMBL_DB	CHEMBL3309327	Undefined	Preclinical
	NY0	ChEMBL_DB	CHEMBL4784890	Undefined	Preclinical
	N96	ChEMBL_DB	CHEMBL4522739	Undefined	Preclinical
	AN2	ChEMBL_DB	CHEMBL574810	Undefined	Preclinical
	1PP	ChEMBL_DB	CHEMBL63071	Undefined	Preclinical
	AQZ	ChEMBL_DB	CHEMBL184659	Undefined	Preclinical
	222	ChEMBL_DB	CHEMBL221595	Undefined	Preclinical
	287	ChEMBL_DB	CHEMBL252535	Undefined	Preclinical
	YIW	ChEMBL_DB	CHEMBL1938736	Undefined	Preclinical
	YIX	ChEMBL_DB	CHEMBL1938764	Undefined	Preclinical
	P39	ChEMBL_DB	CHEMBL408150	Undefined	Preclinical
	2A8	ChEMBL_DB	CHEMBL218962	Undefined	Preclinical
	AA0	ChEMBL_DB	CHEMBL2031219	Undefined	Preclinical
	QC0	ChEMBL_DB	CHEMBL2031238	Undefined	Preclinical
	AAV	ChEMBL_DB	CHEMBL2031461	Undefined	Preclinical
	0OL	ChEMBL_DB	CHEMBL1897277	Undefined	Preclinical
	0ON	ChEMBL_DB	CHEMBL454533	NICOTINANILIDE	Preclinical
	0OO	ChEMBL_DB	CHEMBL1869836	Undefined	Preclinical
	1M8	ChEMBL_DB	CHEMBL2401983	Undefined	Preclinical
	1R9	ChEMBL_DB	CHEMBL2401978	Undefined	Preclinical
	1RA	ChEMBL_DB	CHEMBL2402005	Undefined	Preclinical
	F46	ChEMBL_DB	CHEMBL3086685	Undefined	Preclinical
	FJI	ChEMBL_DB	CHEMBL4095093	Undefined	Preclinical
	HB9	ChEMBL_DB	CHEMBL4092372	Undefined	Preclinical
	78L	ChEMBL_DB	CHEMBL4061315	Undefined	Preclinical
	79Q	ChEMBL_DB	CHEMBL2316207	FS-694	Preclinical
	AQY	ChEMBL_DB	CHEMBL4224940	Undefined	Preclinical
	P0F	ChEMBL_DB	CHEMBL4079354	Undefined	Preclinical
	J8S	ChEMBL_DB	CHEMBL1450144	Undefined	Preclinical
	39G	ChEMBL_DB	CHEMBL3393296	Undefined	Preclinical
	ZZG	ChEMBL_DB	CHEMBL575099	Undefined	Preclinical
	ZZF	ChEMBL_DB	CHEMBL585367	Undefined	Preclinical
	855	ChEMBL_DB	CHEMBL570533	Undefined	Preclinical
	JZO	ChEMBL_DB	CHEMBL606919	Undefined	Preclinical
	85	ChEMBL_DB	CHEMBL440084	SB-431542	Preclinical
	3WA	ChEMBL_DB	CHEMBL122927	Undefined	Preclinical
	3WJ	ChEMBL_DB	CHEMBL3353016	Undefined	Preclinical
	3WN	ChEMBL_DB	CHEMBL3353018	Undefined	Preclinical
	ZUQ	ChEMBL_DB	CHEMBL3818173	Undefined	Preclinical
	J2V	ChEMBL_DB	CHEMBL4279160	Undefined	Preclinical
	J2Y	ChEMBL_DB	CHEMBL4288634	Undefined	Preclinical
	8LY	ChEMBL_DB	CHEMBL4096361	Undefined	Preclinical
	D0A	ChEMBL_DB	CHEMBL4217699	Undefined	Preclinical
	P36	ChEMBL_DB	CHEMBL1095447	Undefined	Preclinical
	3BV	Others	PubChem_137348139		No_data
	3RD	Others	-		No_data
	5SO	Others	PubChem_118988420		No_data
	6V7	Others	PubChem_124645820		No_data
	6VA	Others	PubChem_137348531		No_data
	6VC	Others	PubChem_137348532		No_data
	AF3	Others	PubChem_10129892		No_data
	DW8	Others	PubChem_137349206		No_data
	DWE	Others	PubChem_137349208		No_data
	DWK	Others	PubChem_137349210		No_data
	DWQ	Others	PubChem_137349211		No_data
	FAR	Others	PubChem_444108		No_data
	KNM	Others	PubChem_137349651		No_data
	MGF	Others	PubChem_5496785		No_data
	QJK	Others	-		No_data
	PE4	Others	PubChem_448032		No_data
	RA0	Others	PubChem_126842976		No_data
	VW7	Others	PubChem_71757930		No_data
	ZE9	Others	-		No_data
	ZGQ	Others	PubChem_15640187		No_data
	ZGX	Others	-		No_data
	ZQW	Others	PubChem_168431783		No_data
	ZQZ	Others	PubChem_168431783		No_data
	04C	Others	PubChem_137347833		No_data
	0AN	Others	PubChem_168451627		No_data
	0H1	Others	PubChem_163321742		No_data
	0KI	Others	PubChem_163321744		No_data
	1OO	Others	PubChem_16048801		No_data
	1QK	Others	PubChem_135211563		No_data
	38X	Others	PubChem_137348133		No_data
	39V	Others	PubChem_137348136		No_data
	5NX	Others	PubChem_135567092		No_data
	5O8	Others	PubChem_121595969		No_data
	5PQ	Others	PubChem_121595970		No_data
	60Z	Others	PubChem_146025966		No_data
	6LI	Others	PubChem_44817901		No_data
	6N5	Others	PubChem_137348493		No_data
	6NB	Others	PubChem_121596339		No_data
	6NV	Others	PubChem_137348497		No_data
	734	Others	PubChem_1301419		No_data
	79L	Others	PubChem_117072194		No_data
	79P	Others	PubChem_137348578		No_data
	7DX	Others	PubChem_124037109		No_data
	818	Others	PubChem_445642		No_data
	858	Others	PubChem_5496870		No_data
	94G	Others	PubChem_42630231		No_data
	94S	Others	PubChem_135567276		No_data
	94V	Others	PubChem_24780313		No_data
	94Y	Others	PubChem_24752362		No_data
	95D	Others	PubChem_42633088		No_data
	95G	Others	PubChem_24780160		No_data
	95J	Others	PubChem_135567277		No_data
	95M	Others	PubChem_24752357		No_data
	95V	Others	PubChem_24751655		No_data
	95Y	Others	PubChem_67273763		No_data
	967	Others	PubChem_42634699		No_data
	96D	Others	PubChem_135567278		No_data
	96J	Others	PubChem_135567279		No_data
	BEF	Others	PubChem_152255		No_data
	BKM	Others	PubChem_90298318		No_data
	BR2	Others	PubChem_137349021		No_data
	BZ7	Others	PubChem_129047819		No_data
	CQE	Others	PubChem_60168927		No_data
	E7M	Others	PubChem_154585730		No_data
	EW0	Others	PubChem_141488454		No_data
	EY0	Others	PubChem_59732429		No_data
	FOI	Others	PubChem_52942827		No_data
	FP4	Others	PubChem_49849971		No_data
	G5X	Others	PubChem_156022480		No_data
	GC6	Others	PubChem_156026006		No_data
	GCC	Others	PubChem_156026007		No_data
	GER	Others	PubChem_446073		No_data
	GJO	Others	PubChem_148704936		No_data
	GQH	Others	PubChem_137349445		No_data
	GQK	Others	PubChem_137349446		No_data
	GQQ	Others	PubChem_137349447		No_data
	GQT	Others	PubChem_137349448		No_data
	GRT	Others	PubChem_137349450		No_data
	GRW	Others	PubChem_137349451		No_data
	GT5	Others	PubChem_137349455		No_data
	GT8	Others	PubChem_137349456		No_data
	GTW	Others	PubChem_137349457		No_data
	HUJ	Others	-		No_data
	IGD	Others	-		No_data
	IXQ	Others	PubChem_166625057		No_data
	K7S	Others	PubChem_139267750		No_data
	K81	Others	PubChem_90456533		No_data
	KZP	Others	PubChem_138403232		No_data
	LWA	Others	PubChem_1086839		No_data
	LWR	Others	PubChem_165111563		No_data
	M4I	Others	PubChem_164889285		No_data
	M4X	Others	PubChem_164889286		No_data
	M56	Others	PubChem_22103788		No_data
	MGO	Others	PubChem_16750126		No_data
	MGV	Others	PubChem_16750127		No_data
	MR8	Others	PubChem_137349761		No_data
	O3J	Others	PubChem_21993825		No_data
	OOZ	Others	PubChem_6450137		No_data
	OP5	Others	PubChem_9811140		No_data
	OP8	Others	PubChem_134488566		No_data
	P02	Others	PubChem_91971376		No_data
	PC1	Others	PubChem_94190		No_data
	PTY	Others	PubChem_446872		No_data
	QH1	Others	PubChem_142574745		No_data
	R27	Others	PubChem_155804519		No_data
	R9Q	Others	PubChem_155289319		No_data
	RSW	Others	-		No_data
	S5K	Others	PubChem_138319683		No_data
	SKN	Others	PubChem_157049321		No_data
	SM6	Others	PubChem_52942837		No_data
	SM7	Others	PubChem_53320288		No_data
	TXV	Others	PubChem_166625071		No_data
	UMR	Others	PubChem_168477221		No_data
	UQI	Others	PubChem_168477831		No_data
	USV	Others	-		No_data
	UT6	Others	PubChem_168477222		No_data
	UUI	Others	PubChem_168477833		No_data
	W4A	Others	PubChem_16367133		No_data
	WXL	Others	PubChem_168301733		No_data
	XYU	Others	PubChem_153276549		No_data
	XZ3	Others	PubChem_153276605		No_data
	Y5Q	Others	PubChem_169452787		No_data
	YX6	Others	PubChem_96463062		No_data
	YYI	Others	PubChem_168451757		No_data
	80H	Others	PubChem_162368309		No_data
	E75	Others	-		No_data
	EK2	Others	PubChem_135433066		No_data
	EK3	Others	PubChem_60138179		No_data
	EK4	Others	PubChem_136259527		No_data
	EK5	Others	PubChem_135566737		No_data
	EK6	Others	PubChem_135566738		No_data
	EK7	Others	PubChem_11473947		No_data
	EK9	Others	PubChem_9865610		No_data
	E57	Others	PubChem_60147038		No_data
	E94	Others	PubChem_60147039		No_data
	E63	Others	PubChem_57498060		No_data
	E71	Others	PubChem_135566739		No_data
	E28	Others	PubChem_135566747		No_data
	36Q	Others	PubChem_57250213		No_data
	6TS	Others	PubChem_137348521		No_data
	6TT	Others	PubChem_137348522		No_data
	90A	Others	PubChem_59862050		No_data
	AKS	Others	PubChem_103758038		No_data
	F0H	Others	PubChem_135398132		No_data
	F0E	Others	PubChem_137349301		No_data
	HOW	Others	PubChem 1810216		No_data
	HVB	Others	PubChem 6346752		No_data
	HVE	Others	PubChem 137552759		No_data
	LHZ	Others	PubChem 129116690		No_data
	UMN	Others	-		No_data
	UNW	Others	PubChem 129077220		No_data
	UO5	Others	PubChem 129077486		No_data
	UOH	Others	PubChem 129053056		No_data
	UOE	Others	PubChem 129053409		No_data
	UOW	Others	PubCem 129053149		No_data
	08G	Others	PubChem 162423106		No_data
	NXI	Others	PubChem 165111571		No_data
	NYX	Others	PubChem 165111572		No_data
	N8U	Others	PubChem 60650264		No_data
	N6K	Others	PubChem 165111567		No_data
	N9F	Others	PubChem 139515589		No_data
	N3X	Others	PubChem 165111565		No_data
	N5U	Others	PubChem 165111566		No_data
	N4F	Others	PubChem 131178689		No_data
	OZU	Others	PubChem 5146703		No_data
	NB3	Others	PubChem 165111569		No_data
	N3O	Others	PubChem 165111564		No_data
	N6U	Others	PubChem 23515122		No_data
	N4U	Others	PubChem 126991142		No_data
	N29	Others	PubChem 3613419		No_data
	NX0	Others	PubChem 165111570		No_data
	N8L	Others	PubChem 165111568		No_data
	WAL	Others	Pubchem 118216704		No_data
	W8U	Others	Pubchem 118216703		No_data
	FKA	Others	Pubchem 444177		No_data
	94	Others	PubChem_5287409		No_data
	LGF	Others	Pubchem_16758225		No_data
	P38	Others	Pubchem _49867465		No_data
	337	Others	PubChem_10257839		No_data
	FKL	Others	PubChem_25016226		No_data
	FKN	Others	PubChem_16045647		No_data
	FKO	Others	PubChem_11772121		No_data
	FSS	Others	PubChem_49867002		No_data
	PP0	Others	PubChem_20879070		No_data
	IPK	Others	PubChem_20883691		No_data
	HIZ	Others	PubChem_44462701		No_data
	L9G	Others	PubChem_11632560		No_data
	KQ7	Others	PubChem_44472896		No_data
	EDB	Others			No_data
	EDD	Others			No_data
	FS8	Others	PubChem_70678406		No_data
	06F	Others	PubChem_70679347		No_data
	6RG	Others	PubChem_70680566		No_data
	0OK	Others	PubChem_785275		No_data
	0OP	Others	PubChem_74341		No_data
	MWL	Others	PubChem_24743826		No_data
	LM4	Others	PubChem_71464710		No_data
	LM3	Others	PubChem_71464711		No_data
	SB0	Others	-		No_data
	VVT	Others	PubChem_87264666		No_data
	8OT	Others	PubChem_129900316		No_data
	9Y8	Others	PubChem_138753124		No_data
	9Y5	Others	PubChem_137530066		No_data
	GXH	Others	PubChem_137796768		No_data
	GE5	Others	PubChem_137796769		No_data
	GEW	Others	PubChem_137796770		No_data
	J9G	Others	PubChem_137796775		No_data
	MKP	Others	PubChem_50943378		No_data
	HYK	Others	PubChem_54756452		No_data
	HYW	Others	PubChem_54756455		No_data
	LB5	Others	PubChem_139030330		No_data
	LBB	Others	PubChem_139030331		No_data
	LB8	Others	PubChem_139030332		No_data
	LBE	Others	PubChem_139030333		No_data
	OE8	Others	PubChem_145994863		No_data
	ZOP	Others	PubChem_23507055		No_data
	3WK	Others	PubChem_137348185		No_data
	3WO	Others	PubChem_137348187		No_data
	5L4	Others	PubChem_118988613		No_data
	J2M	Others	PubChem_134821987		No_data
	QMY	Others	PubChem_135233366		No_data
	QMV	Others	PubChem_122510453		No_data
	ZTO	Others	PubChem_171037338		No_data
	YR9	Others	PubChem_172420244		No_data
Ligand-bound equilibtrium pockets	BEZ	DrugBank	DB03793	Benzoic_Acid	Approved	A — Alimentary Tract And Metabolism; V — Various
	EOH	DrugBank	DB00898	Ethanol	Approved	D-Dermatologicals;V-Various
	RAP	DrugBank	DB00877	Sirolimus	Approved	L-Antineoplastic And Immunomodulating Agents
	6V8	DrugBank	DB09570	Ixazomib	Approved	L-Antineoplastic_And_Immunomodulating_Agents
	BO2	DrugBank	DB00188	Bortezomib	Approved	L-Antineoplastic_And_Immunomodulating_Agents
	ADE	DrugBank	DB00173	Adenine	Approved	No_data available
	ADP	DrugBank	DB16833	Adenosine_Disphosphate	Clinical	No_data available
	7KC	DrugBank	DB11775	Pf-03758309	Clinical	Phase I Completed: Advanced Solid Tumors
	M77	DrugBank	DB08162	Fasudil	Clinical	Phase III Completed: Diabetic Macular Edema (DME);Raynaud's Phenomenon / Scleroderma; Phase II Completed: Cardiovascular Disease (CVD);Amyotrophic Lateral; Sclerosis (ALS);Atherosclerosis / High Cholesterol; Dementia;
	IHP	DrugBank	DB14981	Phytic_Acid	Clinical	Phase III Completed: Nutritional supplementation / Pregnancy; Phase I Competed Bipolar Disorder (BD)
	ATP	DrugBank	DB00171	Atp	Clinical	Phase IV Completed:Atrial Fibrillation; Phase III Completed:Cancer / Palliatives Treatments / Quality of Life (QOL) / Survival; Phase II Completed Alzheimer's Disease (AD); Phase I Completed: Chronic Heart Failure (CHF); Cachexia / Unspecified Adult Solid Tumor, Protocol Specific
	NBU	ChEMBL_DB	CHEMBL134702	N-Butane	Clinical	Phase I: Essential Hypertension
	AGS	DrugBank	DB02930	Adenosine_5'-[Gamma-Thio]Triphosphate	Preclinical
	ALF	DrugBank	DB04444	Tetrafluoroaluminate_Ion	Preclinical
	DIO	DrugBank	DB03316	1,4-Dioxane	Preclinical
	FSC	DrugBank	DB01780	Fusicoccin	Preclinical
	GCP	DrugBank	DB03725	5'-Guanylylmethylenebisphosphonate	Preclinical
	GDP	DrugBank	DB04315	Guanosine-5'-Diphosphate	Preclinical
	GNP	DrugBank	DB02082	Phosphoaminophosphonic_Acid_Guanylate_Ester	Preclinical
	GSP	DrugBank	DB01864	5'-Guanosine-Diphosphate-Monothiophosphate)	Preclinical
	NHE	DrugBank	DB03309	N-Cyclohexyltaurine	Preclinical
	OAS	DrugBank	DB01837	O-Acetyl-L-Serine	Preclinical
	PGA	DrugBank	DB02726	2-Phosphoglycolic_Acid	Preclinical
	STU	DrugBank	DB02010	Staurosporine	Preclinical
	NEN	DrugBank	DB01902	1-Ethyl-Pyrrolidine-2,5-Dione	Preclinical
	PRO	DrugBank	DB00172	Proline	Preclinical
	1F5	ChEMBL_DB	CHEMBL4206466	Undefined	Preclinical
	23D	ChEMBL_DB	CHEMBL1532768	Undefined	Preclinical
	2OL	ChEMBL_DB	CHEMBL3128042	Undefined	Preclinical
	2OO	ChEMBL_DB	CHEMBL3128055	Undefined	Preclinical
	2OQ	ChEMBL_DB	CHEMBL3128050	Undefined	Preclinical
	33R	ChEMBL_DB	CHEMBL3310197	Undefined	Preclinical
	34K	ChEMBL_DB	CHEMBL3310364	Undefined	Preclinical
	4RL	ChEMBL_DB	CHEMBL3819252	Undefined	Preclinical
	4T6	ChEMBL_DB	CHEMBL3580974	Undefined	Preclinical
	60P	ChEMBL_DB	CHEMBL4285249	Undefined	Preclinical
	67U	ChEMBL_DB	CHEMBL3613594	Undefined	Preclinical
	8FR	ChEMBL_DB	CHEMBL4084054	Undefined	Preclinical
	8FU	ChEMBL_DB	CHEMBL4079783	Undefined	Preclinical
	8VH	ChEMBL_DB	CHEMBL286727	M-Xylene	Preclinical
	981	ChEMBL_DB	CHEMBL3609326	Undefined	Preclinical
	9EO	ChEMBL_DB	CHEMBL4160587	Undefined	Preclinical
	ANP	ChEMBL_DB	CHEMBL1230989	Undefined	Preclinical
	APY	ChEMBL_DB	CHEMBL32189	2-Aminomethyl-Pyridine	Preclinical
	ARD	ChEMBL_DB	CHEMBL263850	C15-(R)-Methylthienyl_Rapamycin	Preclinical
	E7B	ChEMBL_DB	CHEMBL406220	Undefined	Preclinical
	GRG	ChEMBL_DB	CHEMBL1229266	Undefined	Preclinical
	H04	ChEMBL_DB	CHEMBL273923	Undefined	Preclinical
	LDZ	ChEMBL_DB	CHEMBL64925	mg-132	Preclinical
	LXA	ChEMBL_DB	CHEMBL1409021	Undefined	Preclinical
	N53	ChEMBL_DB	CHEMBL2064557	Undefined	Preclinical
	NJD	ChEMBL_DB	CHEMBL3799807	Undefined	Preclinical
	P6G	ChEMBL_DB	CHEMBL1235082	Hexaethylene_Glycol	Preclinical
	RAD	ChEMBL_DB	CHEMBL4287588	Undefined	Preclinical
	TME	ChEMBL_DB	CHEMBL135416	Undefined	Preclinical
	W0Y	ChEMBL_DB	CHEMBL67676	Undefined	Preclinical
	XAP	ChEMBL_DB	CHEMBL281021	Undefined	Preclinical
	YG5	ChEMBL_DB	CHEMBL4540215	Undefined	Preclinical
	YRE	ChEMBL_DB	CHEMBL5173314	Undefined	Preclinical
	YZK	ChEMBL_DB	CHEMBL368883	Undefined	Preclinical
	ZCI	ChEMBL_DB	CHEMBL292042	Undefined	Preclinical
	15P	Others	PubChem_16755630		No_data
	34J	Others	PubChem_137348122		No_data
	9SZ	Others	PubChem_25023394		No_data
	K34	Others	PubChem_57116692		No_data
	O2A	Others	PubChem_19786643		No_data
	PER	Others	PubChem_14774		No_data
	SY8	Others	PubChem_13593306		No_data
	UWS	Others	PubChem_95207831		No_data
	WJ7	Others	PubChem_24689405		No_data
	WKY	Others	PubChem_2784745		No_data
	WZY	Others	PubChem_409191		No_data
	YHD	Others	PubChem_156600317		No_data
	YX2	Others	PubChem_847252		No_data
	YXB	Others	PubChem_12396109		No_data
	YXK	Others	PubChem_50989384		No_data
	YXO	Others	PubChem_88991983		No_data
	YXY	Others	PubChem_46942231		No_data
	Z2F	Others	PubChem_45076991		No_data
	Z2Z	Others	PubChem_21349811		No_data
	Z3H	Others	PubChem_94197081		No_data
	Z5Z	Others	PubChem_97009069		No_data
	Z6I	Others	PubChem_82414450		No_data
	Z7T	Others	PubChem_126505184		No_data
	ZA9	Others	PubChem_3071277		No_data
	ZC9	Others	PubChem_67991692		No_data
	04C	Others	PubChem_137347833		No_data
	0AN	Others	PubChem_168451627		No_data
	38X	Others	PubChem_137348133		No_data
	39V	Others	PubChem_137348136		No_data
	3BV	Others	PubChem_137348138		No_data
	3RD	Others	-		No_data
	5SO	Others	PubChem_118988420		No_data
	6N5	Others	PubChem_137348493		No_data
	6NV	Others	PubChem_137348497		No_data
	6V7	Others	PubChem_124645820		No_data
	6VA	Others	PubChem_137348531		No_data
	6VC	Others	PubChem_137348532		No_data
	79L	Others	PubChem_117072194		No_data
	79P	Others	PubChem_137348578		No_data
	7DX	Others	PubChem_124037109		No_data
	AF3	Others	PubChem_10129892		No_data
	BKM	Others	PubChem_90298318		No_data
	BZ7	Others	PubChem_129047819		No_data
	FAR	Others	PubChem_444108		No_data
	G5X	Others	PubChem_156022480		No_data
	GC6	Others	PubChem_156026006		No_data
	GCC	Others	PubChem_156026007		No_data
	GER	Others	PubChem_446073		No_data
	HUJ	Others	-		No_data
	JKI	Others	PubChem_168059292		No_data
	KNM	Others	PubChem_137349651		No_data
	LFO	Others	PubChem_5152277		No_data
	LWA	Others	PubChem_1086839		No_data
	M4I	Others	PubChem_164889285		No_data
	M4X	Others	PubChem_164889286		No_data
	M56	Others	PubChem_22103788		No_data
	MGF	Others	PubChem_5496785		No_data
	PC1	Others	PubChem_94190		No_data
	PE4	Others	PubChem_448032		No_data
	QJK	Others	-		No_data
	RA0	Others	PubChem_126842976		No_data
	RWS	Others	PubChem_86769314		No_data
	S5K	Others	PubChem_138319683		No_data
	SKN	Others	PubChem_157049321		No_data
	VW7	Others	PubChem_71757930		No_data
	XYU	Others	PubChem_153276549		No_data
	XZ3	Others	PubChem_153276605		No_data
	YX6	Others	PubChem_96463062		No_data
	YXU	Others	PubChem_5324369		No_data
	YYI	Others	PubChem_168451757		No_data
	Z5C	Others	PubChem_18521757		No_data
	ZBH	Others	PubChem_99816110		No_data
	ZE9	Others	-		No_data
	ZGQ	Others	PubChem_15640187		No_data
	ZGX	Others	-		No_data
	ZQW	Others	PubChem_168431782		No_data
	ZQZ	Others	PubChem_168431783		No_data
	ZT7	Others	PubChem_168376961		No_data

## Sheet: S7
Oncogenic_Protein	Number_of_interactors	State_hub
ACTR2	1	No-hub
AKAP13	1	No-hub
AMFR	1	No-hub
ANAPC11	1	No-hub
ANAPC2	1	No-hub
ANLN	1	No-hub
AP2B1	1	No-hub
AP2M1	1	No-hub
APLF	1	No-hub
ARF1	1	No-hub
ARFGAP1	1	No-hub
ARHGDIA	1	No-hub
ARHGEF11	1	No-hub
ARHGEF12	1	No-hub
ARNT	1	No-hub
ARPC2	1	No-hub
ARPC3	1	No-hub
ASAP1	1	No-hub
ASPSCR1	1	No-hub
ASS1	1	No-hub
ATF2	1	No-hub
ATP6AP1	1	No-hub
ATP6AP2	1	No-hub
ATXN2	1	No-hub
AZIN1	1	No-hub
BAIAP2	1	No-hub
BCAP31	1	No-hub
BCAS2	1	No-hub
BIN1	1	No-hub
BRAF	1	No-hub
BSG	1	No-hub
BTRC	1	No-hub
CAP1	1	No-hub
CBL	1	No-hub
CDC25C	1	No-hub
CDC5L	1	No-hub
CDH1	1	No-hub
CDH3	1	No-hub
CDK1	1	No-hub
CDKN1B	1	No-hub
CDT1	1	No-hub
CKS2	1	No-hub
CNNM3	1	No-hub
COPE	1	No-hub
COX4I1	1	No-hub
COX5A	1	No-hub
CREBBP	1	No-hub
CTNNA1	1	No-hub
CTNNBIP1	1	No-hub
CTTN	1	No-hub
CYC1	1	No-hub
DCTN1	1	No-hub
DERL1	1	No-hub
DNMT1	1	No-hub
DPEP1	1	No-hub
DR1	1	No-hub
DTL	1	No-hub
EGLN1	1	No-hub
EIF2S1	1	No-hub
EIF2S2	1	No-hub
EIF3B	1	No-hub
EIF3CL	1	No-hub
EIF3I	1	No-hub
EIF3M	1	No-hub
EIF4EBP1	1	No-hub
EMD	1	No-hub
EP300	1	No-hub
F11R	1	No-hub
FAF1	1	No-hub
FBP1	1	No-hub
FBXO31	1	No-hub
FBXW11	1	No-hub
FEN1	1	No-hub
FKBP4	1	No-hub
FOS	1	No-hub
G6PD	1	No-hub
GDF15	1	No-hub
GLUL	1	No-hub
GNA11	1	No-hub
GNAS	1	No-hub
GRB2	1	No-hub
GSPT1	1	No-hub
GSPT2	1	No-hub
HDAC4	1	No-hub
HFE	1	No-hub
HGF	1	No-hub
HIF1AN	1	No-hub
HIST1H3A	1	No-hub
HNRNPA1	1	No-hub
HNRNPC	1	No-hub
HSPD1	1	No-hub
HSPE1	1	No-hub
ITCH	1	No-hub
KPNA2	1	No-hub
LDHB	1	No-hub
LMNA	1	No-hub
MAP3K5	1	No-hub
MAPK14	1	No-hub
MAX	1	No-hub
MDM2	1	No-hub
MRPL28	1	No-hub
MRPL3	1	No-hub
MRPL39	1	No-hub
MRPL41	1	No-hub
MRPL51	1	No-hub
MTOR	1	No-hub
NCSTN	1	No-hub
NDUFA12	1	No-hub
NDUFA9	1	No-hub
NDUFB10	1	No-hub
NDUFB11	1	No-hub
NPM1	1	No-hub
NRP1	1	No-hub
ODC1	1	No-hub
P4HB	1	No-hub
PAIP1	1	No-hub
PAIP2	1	No-hub
PAK1	1	No-hub
PAK4	1	No-hub
PARK7	1	No-hub
PEA15	1	No-hub
PFDN4	1	No-hub
PKN1	1	No-hub
PLAA	1	No-hub
POLD1	1	No-hub
POLD3	1	No-hub
PPP1R13L	1	No-hub
PPP1R15A	1	No-hub
PPP1R7	1	No-hub
PPP1R8	1	No-hub
PPP1R9B	1	No-hub
PRDX4	1	No-hub
PRDX6	1	No-hub
PRPF31	1	No-hub
PRPF4	1	No-hub
PRPF8	1	No-hub
PSEN1	1	No-hub
PSMB9	1	No-hub
PSMC5	1	No-hub
PSMD12	1	No-hub
PSMD14	1	No-hub
PSMD6	1	No-hub
PSMD7	1	No-hub
PSME1	1	No-hub
PSPC1	1	No-hub
PTGES3	1	No-hub
PTHLH	1	No-hub
PTP4A2	1	No-hub
PTPN11	1	No-hub
RAB11FIP2	1	No-hub
RAB25	1	No-hub
RAD23A	1	No-hub
RAD23B	1	No-hub
RAF1	1	No-hub
RAP1GDS1	1	No-hub
RB1	1	No-hub
RFC1	1	No-hub
RFC2	1	No-hub
RFC5	1	No-hub
RHBDD1	1	No-hub
RNF31	1	No-hub
ROCK1	1	No-hub
RPL24	1	No-hub
RPS14	1	No-hub
RPS17	1	No-hub
RPS21	1	No-hub
RPS23	1	No-hub
RPS26	1	No-hub
RPS27A	1	No-hub
RPS7	1	No-hub
S100A1	1	No-hub
S100A9	1	No-hub
SART1	1	No-hub
SENP2	1	No-hub
SET	1	No-hub
SF3B1	1	No-hub
SF3B2	1	No-hub
SF3B4	1	No-hub
SF3B6	1	No-hub
SLC16A1	1	No-hub
SLC9A3R1	1	No-hub
SMARCAD1	1	No-hub
SMC1A	1	No-hub
SNRPB	1	No-hub
SNRPC	1	No-hub
SNRPD1	1	No-hub
SNRPD3	1	No-hub
SRPK1	1	No-hub
SRSF1	1	No-hub
STAG1	1	No-hub
STAG2	1	No-hub
STAT1	1	No-hub
STIP1	1	No-hub
TAP1	1	No-hub
TAP2	1	No-hub
TBP	1	No-hub
TCF7L2	1	No-hub
TDG	1	No-hub
TFRC	1	No-hub
TGFBR1	1	No-hub
TJP1	1	No-hub
TP53BP2	1	No-hub
TPI1	1	No-hub
TPM3	1	No-hub
TRAIP	1	No-hub
UBA1	1	No-hub
UBE2I	1	No-hub
UBE3A	1	No-hub
UBQLN2	1	No-hub
UBXN7	1	No-hub
UCHL5	1	No-hub
UIMC1	1	No-hub
UQCRB	1	No-hub
USP8	1	No-hub
VBP1	1	No-hub
VCL	1	No-hub
VIM	1	No-hub
YWHAG	1	No-hub
APH1A	2	Hub
ARHGAP1	2	Hub
CALR	2	Hub
CDC37	2	Hub
CDK4	2	Hub
CDKN1A	2	Hub
COPA	2	Hub
DDOST	2	Hub
DRAP1	2	Hub
EIF2S3	2	Hub
EIF3D	2	Hub
EIF3K	2	Hub
EIF3L	2	Hub
EIF4E	2	Hub
EIF4G1	2	Hub
FAU	2	Hub
GNB1	2	Hub
KPNB1	2	Hub
LIG4	2	Hub
MAPK1	2	Hub
MAPKAPK2	2	Hub
MAPRE1	2	Hub
MRPL4	2	Hub
NDUFS6	2	Hub
NONO	2	Hub
OAZ1	2	Hub
PDIA3	2	Hub
PFDN1	2	Hub
PRKDC	2	Hub
PSMA4	2	Hub
PSMC6	2	Hub
RPN1	2	Hub
RPN2	2	Hub
RPS16	2	Hub
RPS18	2	Hub
RPS20	2	Hub
RPS25	2	Hub
RPS3	2	Hub
RPS4X	2	Hub
RPS5	2	Hub
RPS6	2	Hub
SNRNP70	2	Hub
SNRPD2	2	Hub
STT3B	2	Hub
TAPBP	2	Hub
TCP1	2	Hub
TRIM28	2	Hub
UBE2C	2	Hub
VEGFA	2	Hub
ACTR3	3	Hub
APC	3	Hub
BANF1	3	Hub
CCT2	3	Hub
CCT3	3	Hub
CCT4	3	Hub
CCT5	3	Hub
CCT6A	3	Hub
CCT8	3	Hub
EIF3F	3	Hub
FKBP1A	3	Hub
HSP90AB1	3	Hub
JUN	3	Hub
MYC	3	Hub
PFDN2	3	Hub
PFDN5	3	Hub
PRPF19	3	Hub
PSMA1	3	Hub
PSMA3	3	Hub
PSMA6	3	Hub
PSMB2	3	Hub
PSMC1	3	Hub
PSMC2	3	Hub
PSMD2	3	Hub
RPS15A	3	Hub
RPS9	3	Hub
TXNIP	3	Hub
UBC	3	Hub
XRCC6	3	Hub
ADRM1	4	Hub
CCND1	4	Hub
CDC42	4	Hub
EIF3C	4	Hub
EIF3E	4	Hub
EIF3H	4	Hub
MET	4	Hub
PRPF6	4	Hub
PSMA2	4	Hub
PSMA5	4	Hub
PSMB6	4	Hub
PSMD1	4	Hub
RAD21	4	Hub
RPS15	4	Hub
TXN	4	Hub
XRCC5	4	Hub
CTNNB1	5	Hub
HIF1A	5	Hub
PSMB8	5	Hub
PSMD4	5	Hub
SUMO2	5	Hub
CCT7	6	Hub
PSMB1	6	Hub
PSMB3	6	Hub
PSMB4	6	Hub
PSMB7	6	Hub
PABPC1	7	Hub
PPP1CA	7	Hub
PSMA7	7	Hub
PSMC3	7	Hub
YWHAZ	7	Hub
PSMC4	8	Hub
SMC3	8	Hub
RHOA	9	Hub
VCP	9	Hub
PCNA	12	Hub

## Sheet: S8
Gene	Uniprot	Number_of_interactors	Ligands	DisProt ID*	N° Disordered regions*	Disordered regions*				*mapping from https://disprot.org
CDKN1A	P38936	2	ZQW	DP00016	3	['1-164', '1-94', '9-84']
MYC	P01106	3	/	DP00260	5	['1-143', '1-88', '353-439', '363-381', '402-412']
HIF1A	Q16665	5	OGA,AKG	DP00262	5	['403-603', '530-698', '776-826', '791-804', '815-824']
CALR	P27797	2	/	DP00333	1	['367-417']
APC	P25054	3	R9Q	DP00519	5	['1202-1551', '1362-1745', '1504-1528', '2781-2819', '2784-2813']
ADRM1	Q16186	4	ZTO,SY8	DP00839	4	['1-21', '132-252', '253-285', '386-407']
CTNNB1	P35222	5	R9Q,JKI	DP01119	6	['1-137', '19-44', '30-40', '687-781', '692-781', '772-781']
PRPF19	Q9UMS4	3	/	DP01161	1	['169-194']
PSMD4	P55036	5	/	DP01192	4	['246-256', '305-377', '332-341', '350-361']
XRCC6	P12956	3	ATP,ADP,1IX,IHP	DP01254	1	['533-609']
XRCC5	P13010	4	ATP,1IX,IHP	DP01255	1	['546-565']
MAPRE1	Q15691	2	EOH	DP01271	2	['252-268', '256-268']
CDC37	Q16543	2	/	DP01420	3	['112-126', '1-25', '343-378']
SNRNP70	P08621	2	/	DP02171	2	['1-33', '184-437']
CCND1	P24385	4	/	DP02226	1	['1-24']
EIF4G1	Q04637	2	GTA,MGP,MGO,MGQ,MGV,6LI,HLI,MGT,M7G,5NX,5O8,5PQ,WXL	DP02398	8	['1079-1233', '1427-1436', '161-216', '178-202', '179-198', '290-754', '592-606', '992-1599']
EIF4E	P06730	2	GTA,MGP,MGO,MGQ,MGV,6LI,HLI,MGT,M7G,5NX,5O8,5PQ,WXL,33R,34K,34J	DP02399	3	['1-26', '1-29', '2-35']
OAZ1	P54368	2	XAP, N2P	DP02674	2	['110-125', '69-92']
MET	P08581	4	/	DP02738	1	['1225-1244']
TXNIP	Q9H3M7	3	/	DP03075	1	['300-317']
PABPC1	P11940	7	/	DP03230	4	['1-10', '179-190', '179-199', '180-190']
VCP	P55072	9	AGS,ADP,ATP	DP03238	2	['1-20', '462-472']
YWHAZ	P63104	7	3RD,FAR,1F5,5SO,DW8,DWE,DWQ,DWK,FSC,QJK,PE4,P6G,BAX,215,324,SM5,L1E,831,32,FOI,FNI,FP3,FP4,SM6,SM7,RSW,0NF,BR2,TV4,CQE,0JA,734,RI8,RI9,0T2,0WP,B1E,10Z,B96,1SU,1SW,DFS,29L,2VX,3K3,P06,P02,1OO,4EF,4Z5,54J,55J,5XJ,6DC,6N9,6NB,6NC,92D,92J,8EN,EU4,K81,K7S,KZP,0LI,E7M,ACP,QH1,QOP,V5J,VQP,TXV,AZI,TMA,BEN,9SZ,BEZ	DP03654	1	['234-245']
MAPK1	P28482	2	MLA,SB2,FRZ,F29,19A,33A,82A,ANP,Z48,E86,NRA,1FM,E75,EK2,EK3,EK4,EK5,EK6,EK7,EK9,E57,E94,E63,E71,EK0,E28,ADP,DHC,2SH,EMU,36R,36Q,36O,36N,363,362,35X,35W,38Z,390,41B,CAQ,CQ6,CQ8,CQ3,5ID,4V8,4V9,4VB,4VF,4VG,4VJ,6QB,6TS,6TT,8X2,8X5,8XH,8XE,8XB,8XN,8XK,8QB,ACP,90A,AKS,B7S,6H3,EQT,EQW,ERZ,EU2,EQZ,ESQ,ER8,ERW,ERK,ESK,ESW,ESN,F3Z,EVK,EVQ,F0H,F0E,N0V,2AI,IPH,HOW,HVK,PZO,HRZ,HUH,HVB,HVE,KE8,LHZ,RYW,UMN,UNW…	DP03864	2	['1-15', '175-189']
NONO	Q15233	2	PRO	DP03878	2	['53-65', '54-65']
EIF3F	O00303	3	/
UBE2C	O00762	2	/
PSMA7	O14818	7	ADP,ATP,04C,3BV,BO2,39V,38X,6N5,79P,79L,6NV,7DX,BZ7,S5K,SKN,NEN,AGS
EIF3D	O15371	2	/
EIF3H	O15372	4	/
TAPBP	O15533	2	/
RAD21	O60216	4	O3J,ANP,BEF,ADP
PFDN1	O60925	2	/
NDUFS6	O75380	2	/
BANF1	O75531	3	MOH,EOH
PRPF6	O94906	4	/
RPN1	P04843	2	/
RPN2	P04844	2	/
JUN	P05412	3	/
HSP90AB1	P08238	3	/
UBC	P0CG48	3	ZTO,SY8
TXN	P10599	4	/
CDK4	P11802	2	/
PCNA	P12004	12	ZQW,ZQZ,T3,T2B,AGS,TTP,DOC,TME,NBU,8VH
VEGFA	P15692	2	8DR,HRG,R40,AR5,6K8,DUE
PSMC3	P17980	7	ATP,ADP,AGS
TCP1	P17987	2	ATP,ADP
PSMB1	P20618	6	04C,3BV,39V,38X,6N5,79P,79L,6NV,7DX,BZ7,HUJ,S5K,SKN,KNM,6VC,BO2,6V8,LDZ,OAS,6V7,6VA,YHD,YRE
RPS3	P23396	2	/
PSMA1	P25786	3	ADP,AGS,ATP
PSMA2	P25787	4	ADP,ATP,AGS,3BV,KNM,6VC,BO2,6V8,LDZ,NEN
PSMA3	P25788	3	3BV,KNM,OAS,6VA,6VC,BO2,6V7,6V8,LDZ,ADP,ATP,AGS
PSMA4	P25789	2	/
PSMB8	P28062	5	S5K,SKN,04C,3BV,BO2,39V,38X,6N5,79P,79L,6NV,7DX,BZ7,S5K,SKN,HUJ,OAS,6VC,6V7,6V8,6VA,YHD,LDZ,YRE
PSMA5	P28066	4	ADP,ATP,AGS,04C,3BV,BO2,39V,38X,6N5,79P,79L,6NV,7DX,BZ7,S5K,SKN
PSMB4	P28070	6	3BV,KNM,OAS,6VA,6VC,BO2,6V7,6V8,LDZ,HUJ,S5K,SKN
PSMB6	P28072	4	3BV,KNM,OAS,6VA,6VC,BO2,6V7,6V8,LDZ,HUJ,S5K,SKN
PDIA3	P30101	2	/
PSMC2	P35998	3	ADP,AGS,ATP
DDOST	P39656	2	/
CCT6A	P40227	3	ADP,AF3,ATP
EIF2S3	P41091	2	/
PSMC4	P43686	8	ADP,AGS,ATP,NEN
RPS9	P46781	3	/
RPS5	P46782	2	/
CCT5	P48643	3	ADP,AF3,ATP
MAPKAPK2	P49137	2	B8Z,SB2,SB6,SB4,SB5,MSQ,D13,BMU,B96,DQO,84,94,358,FPH,3IP,L10,L11,L12,L09,2CH,LI2,WBT,LI3,LI4,6NP,BI5,B11,TZY,1PP,AQZ,PQA,PQB,222,LGF,279,287,YIS,YIW,YIX,GK1,GK3,GK4,P38,P39,304,P41,337,GK5,GK6,A17,P40,G6A,19B,FKL,FKN,FKO,3FN,891,FLS,FLW,FLY,FLZ,533,FMJ,FMK,FML,XI2,FSS,B45,1BU,BAX,R48,SS6,P37,B10,STI,I47,I45,P36,52P,I39,469,G97,R49,L51,R24,R39,1AU,GG5,G11,P66,DF3,PP0,IPK,HIZ,JZJ,F4C,L9G,KQ7,BFF,N…
CCT3	P49368	3	ADP,AF3,ATP
PSMB3	P49720	6	3BV,KNM,6VC,BO2,6V8,LDZ,SKN,04C,39V,38X,6N5,79P,79L,6NV,7DX,BZ7,S5K,NEN
PSMB2	P49721	3	04C,3BV,BO2,39V,38X,6N5,79P,79L,6NV,7DX,BZ7,S5K,SKN
LIG4	P49917	2	/
CCT8	P50990	3	ADP,AF3,ATP
CCT4	P50991	3	ADP,AF3,ATP
COPA	P53621	2	/
EIF3E	P60228	4	/
RPS20	P60866	2	/
PSMA6	P60900	3	3BV,KNM,6VC,BO2,6V8,GQK,GQH,GQQ,GQT,GRW,GRT,GT5,GTW,GT8,LDZ,ADP,ATP,OAS,6VA,6V7
CDC42	P60953	4	GNP,GCP,GDP,PE4,23D,7KC,N53,ANP,NJD,2OL,2OQ,2OO,4T6,67U,STU,981,M77,8FU,EOH,8FR,8FX,9EO,G5X,GC6,GCC,M4I,M4X,M56
ACTR3	P61158	3	/
RHOA	P61586	9	GSP,GDP,GNP,MGF,AF3,ALF,RA0,DIO,LXA,YXU,ZBH,VW7,W0Y,ZE9,ZGQ,ZGX,YX6,YYI,LWA,ZCI,WKY,Z5C,Z7T,YXY,WJ7,60P,YZK,K34,O2A,Z2Z,Z3H,Z6I,WZY,ZC9,H04,UWS,YX2,YXB,YG5,ZT7,LFO,YXO,YXK,RWS,Z2F,Z5Z,ZA9,APY,FAR,GER
SUMO2	P61956	5	/
PPP1CA	P62136	7	NHE,AZI,BKM,E7B,15P,GNP
PSMC1	P62191	3	AGS,ADP,ATP
RPS15A	P62244	3	/
RPS16	P62249	2	/
RPS18	P62269	2	/
SNRPD2	P62316	2	/
PSMC6	P62333	2	ADP,ATP
RPS4X	P62701	2	/
RPS6	P62753	2	/
RPS15	P62841	4	/
RPS25	P62851	2	/
FAU	P62861	2	/
GNB1	P62873	2	/
FKBP1A	P62942	3	FKA,FK5,AP1,DSS,BUQ,GPI,RAP,818,SB3,SBX,SB1,SUB,TST,1,RAD,858,587,MR8,ARD,60Z,R27,OP8,OP5,OOZ,KXX,LWR,UMR,UQI,UUI,USV,UT6,XYU,XZ3,Y5Q,0AN,PY1,580,460,ZZG,ZZF,ZOP,55F,QIG,855,JZO,85,3WA,3WJ,3WK,3WN,3WO,STU,5L4,ZUQ,J2M,J2V,J2Y,QMY,QMV,8LY,D0A
CCT2	P78371	3	ADP,AF3,ATP
PRKDC	P78527	2	ADP,ATP,1IX
ARHGAP1	Q07960	2	GSP,GDP,GNP,MGF,AF3,ALF,RA0,DIO,LXA,YXU,ZBH,VW7,W0Y,ZE9,ZGQ,ZGX,GCP,PE4,K34,YZK,O2A,Z2Z,Z3H,Z6I,WZY,ZC9
PSMD2	Q13200	3	ADP,ATP,AGS
TRIM28	Q13263	2	/
DRAP1	Q14919	2	/
KPNB1	Q14974	2	/
STT3B	Q8TCJ2	2	/
APH1A	Q96BI3	2	EN9,ESF,FTO,IGD,N60,N9C,Q70,O6U,OL9,PC1
PSMB7	Q99436	6	3BV,KNM,OAS,6VA,6VC,BO2,6V7,6V8,LDZ,GQK,GQH,GQQ,GQT,GRW,GRT,GT5,GTW,GT8,NEN,SKN,04C,6N5,79P,79L,
PSMD1	Q99460	4	/
PFDN5	Q99471	3	/
EIF3C	Q99613	4	/
CCT7	Q99832	6	ADP,AF3,ATP
MRPL4	Q9BYD3	2	/
EIF3K	Q9UBQ5	2	/
PFDN2	Q9UHV9	3	/
SMC3	Q9UQE7	8	ANP,BEF
EIF3L	Q9Y262	2	/
